# Supplementary material for: Genome sequencing of ovine isolates of Mycobacterium avium subspecies paratuberculosis offers insights into host association
Source: BMC Genomics. 2012 Mar 12;13:89. doi: 10.1186/1471-2164-13-89 (PMC3337245; doi:10.1186/1471-2164-13-89)
Supplement: Additional file 1 — Table S1. PSORT analysis of MAP S397 genes to determine their localization. [file 1471-2164-13-89-S1.XLSX]

## Sheet: Table S1
Table S1. PSORT analysis of MAP S397 genes to determine their localization
SeqID	Localization	Score
2505114030_2504756090_191 MAPs24150 Bacterial regulatory proteins, tetR family. [Mycobacterium avium paratuberculosis S397]	Cytoplasmic	8.96
2505114038_2504756090_228 MAPs24230 glutamine amidotransferase of anthranilate synthase or aminodeoxychorismate synthase [Mycobacterium avium paratuberculosis S397]	Cytoplasmic	9.26
2505114045_2504756090_511 MAPs24300 FOG: FHA domain [Mycobacterium avium paratuberculosis S397]	Cytoplasmic	9.97
2505114050_2504756090_632 MAPs24350 hypothetical protein [Mycobacterium avium paratuberculosis S397]	Cytoplasmic	8.96
2505114056_2504756090_283 MAPs24410 probable F420-dependent oxidoreductase, Rv1855c family [Mycobacterium avium paratuberculosis S397]	Cytoplasmic	9.97
2505114061_2504756090_111 MAPs24460 hypothetical protein [Mycobacterium avium paratuberculosis S397]	Cytoplasmic	8.96
2505114064_2504756090_529 MAPs24490 Predicted metal-dependent hydrolase with the TIM-barrel fold [Mycobacterium avium paratuberculosis S397]	Cytoplasmic	8.96
2505114066_2504756090_233 MAPs24510 Dienelactone hydrolase and related enzymes [Mycobacterium avium paratuberculosis S397]	Cytoplasmic	8.96
2505114069_2504756090_1191 MAPs24540 cobaltochelatase, CobN subunit [Mycobacterium avium paratuberculosis S397]	Cytoplasmic	9.97
2505114076_2504756090_496 MAPs24610 precorrin-2 C20-methyltransferase [Mycobacterium avium paratuberculosis S397]	Cytoplasmic	9.97
2505114079_2504756090_244 MAPs24640 precorrin-6x reductase [Mycobacterium avium paratuberculosis S397]	Cytoplasmic	9.26
2505114080_2504756090_251 MAPs24650 precorrin-4 C11-methyltransferase [Mycobacterium avium paratuberculosis S397]	Cytoplasmic	9.26
2505114081_2504756090_389 MAPs24660 precorrin-6y C5,15-methyltransferase (decarboxylating), CbiE subunit/precorrin-6Y C5,15-methyltransferase (decarboxylating), CbiT subunit [Mycobacterium avium paratuberculosis S397]	Cytoplasmic	9.97
2505114088_2504756090_381 MAPs24730 Xaa-Pro aminopeptidase [Mycobacterium avium paratuberculosis S397]	Cytoplasmic	9.97
2505114090_2504756090_330 MAPs24750 5''-3'' exonuclease (including N-terminal domain of PolI) [Mycobacterium avium paratuberculosis S397]	Cytoplasmic	9.97
2505114093_2504756090_823 MAPs24780 Superfamily II RNA helicase [Mycobacterium avium paratuberculosis S397]	Cytoplasmic	8.96
2505114098_2504756090_211 MAPs24822 hypothetical protein [Mycobacterium avium paratuberculosis S397]	Cytoplasmic	8.96
2505114099_2504756090_447 MAPs24840 proteasome accessory factor PafA [Mycobacterium avium paratuberculosis S397]	Cytoplasmic	8.96
2505114103_2504756090_502 MAPs24880 proteasome accessory factor PafA2 [Mycobacterium avium paratuberculosis S397]	Cytoplasmic	8.96
2505114109_2504756090_301 MAPs24940 RecB family exonuclease [Mycobacterium avium paratuberculosis S397]	Cytoplasmic	8.96
2505114110_2504756090_456 MAPs24950 Pyruvate/2-oxoglutarate dehydrogenase complex, dihydrolipoamide dehydrogenase (E3) component, and related enzymes [Mycobacterium avium paratuberculosis S397]	Cytoplasmic	9.97
2505114112_2504756090_284 MAPs24970 ATP phosphoribosyltransferase [Mycobacterium avium paratuberculosis S397]	Cytoplasmic	9.97
2505114125_2504756090_1257 MAPs25100 5-methyltetrahydrofolate--homocysteine methyltransferase [Mycobacterium avium paratuberculosis S397]	Cytoplasmic	9.97
2505114126_2504756090_300 MAPs25110 Uncharacterized protein (ATP-grasp superfamily) [Mycobacterium avium paratuberculosis S397]	Cytoplasmic	8.96
2505114127_2504756090_299 MAPs25120 Short-chain alcohol dehydrogenase of unknown specificity [Mycobacterium avium paratuberculosis S397]	Cytoplasmic	9.26
2505114129_2504756090_578 MAPs25140 Acyl-CoA synthetases (AMP-forming)/AMP-acid ligases II [Mycobacterium avium paratuberculosis S397]	Cytoplasmic	9.26
2505114130_2504756090_255 MAPs25150 Siderophore-interacting protein [Mycobacterium avium paratuberculosis S397]	Cytoplasmic	8.96
2505114137_2504756090_575 MAPs25220 Thiamine pyrophosphate-requiring enzymes [acetolactate synthase, pyruvate dehydrogenase (cytochrome), glyoxylate carboligase, phosphonopyruvate decarboxylase] [Mycobacterium avium paratuberculosis S397]	Cytoplasmic	9.97
2505114138_2504756090_879 MAPs25230 ATP-dependent transcriptional regulator [Mycobacterium avium paratuberculosis S397]	Cytoplasmic	8.96
2505114139_2504756090_890 MAPs25240 hypothetical protein [Mycobacterium avium paratuberculosis S397]	Cytoplasmic	8.96
2505114140_2504756090_415 MAPs25250 cysteine--1-D-myo-inosityl 2-amino-2-deoxy-alpha-D-glucopyranoside ligase [Mycobacterium avium paratuberculosis S397]	Cytoplasmic	9.97
2505114142_2504756090_257 MAPs25270 conserved hypothetical protein [Mycobacterium avium paratuberculosis S397]	Cytoplasmic	8.96
2505114144_2504756090_195 MAPs25290 conserved hypothetical protein [Mycobacterium avium paratuberculosis S397]	Cytoplasmic	8.96
2505114145_2504756090_264 MAPs25300 probable phosphomutase, MSMEG_4193 family [Mycobacterium avium paratuberculosis S397]	Cytoplasmic	9.97
2505114151_2504756090_231 MAPs25352 Domain of unknown function DUF222. [Mycobacterium avium paratuberculosis S397]	Cytoplasmic	8.96
2505114152_2504756090_176 MAPs25370 Raf kinase inhibitor-like protein, YbhB/YbcL family [Mycobacterium avium paratuberculosis S397]	Cytoplasmic	9.26
2505114153_2504756090_457 MAPs25380 Acetylornithine deacetylase/Succinyl-diaminopimelate desuccinylase and related deacylases [Mycobacterium avium paratuberculosis S397]	Cytoplasmic	9.97
2505114156_2504756090_229 MAPs25410 Predicted phosphoribosyltransferases [Mycobacterium avium paratuberculosis S397]	Cytoplasmic	8.96
2505114158_2504756090_260 MAPs25430 DivIVA domain [Mycobacterium avium paratuberculosis S397]	Cytoplasmic	9.97
2505114161_2504756090_261 MAPs25460 pyridoxal phosphate enzyme, YggS family [Mycobacterium avium paratuberculosis S397]	Cytoplasmic	9.97
2505114162_2504756090_251 MAPs25470 uncharacterized protein, YfiH family [Mycobacterium avium paratuberculosis S397]	Cytoplasmic	8.96
2505114163_2504756090_386 MAPs25480 cell division protein FtsZ [Mycobacterium avium paratuberculosis S397]	Cytoplasmic	9.12
2505114165_2504756090_496 MAPs25500 UDP-N-acetylmuramate--alanine ligase [Mycobacterium avium paratuberculosis S397]	Cytoplasmic	9.97
2505114168_2504756090_489 MAPs25530 UDP-N-acetylmuramoylalanine--D-glutamate ligase [Mycobacterium avium paratuberculosis S397]	Cytoplasmic	9.26
2505114170_2504756090_519 MAPs25550 UDP-N-acetylmuramoyl-tripeptide--D-alanyl-D-alanine ligase [Mycobacterium avium paratuberculosis S397]	Cytoplasmic	9.97
2505114171_2504756090_520 MAPs25560 UDP-N-acetylmuramyl-tripeptide synthetase [Mycobacterium avium paratuberculosis S397]	Cytoplasmic	9.97
2505114173_2504756090_264 MAPs25580 hypothetical protein [Mycobacterium avium paratuberculosis S397]	Cytoplasmic	9.26
2505114174_2504756090_335 MAPs25590 S-adenosyl-methyltransferase MraW [Mycobacterium avium paratuberculosis S397]	Cytoplasmic	9.97
2505114175_2504756090_143 MAPs25600 mraZ protein [Mycobacterium avium paratuberculosis S397]	Cytoplasmic	9.26
2505114179_2504756090_297 MAPs25640 hypothetical protein [Mycobacterium avium paratuberculosis S397]	Cytoplasmic	8.96
2505114180_2504756090_349 MAPs25650 Geranylgeranyl pyrophosphate synthase [Mycobacterium avium paratuberculosis S397]	Cytoplasmic	9.26
2505114184_2504756090_481 MAPs25690 2-polyprenyl-6-methoxyphenol hydroxylase and related FAD-dependent oxidoreductases [Mycobacterium avium paratuberculosis S397]	Cytoplasmic	8.96
2505114185_2504756090_462 MAPs25700 3-deoxy-7-phosphoheptulonate synthase, class II [Mycobacterium avium paratuberculosis S397]	Cytoplasmic	9.97
2505114186_2504756090_162 MAPs25710 hypothetical protein [Mycobacterium avium paratuberculosis S397]	Cytoplasmic	8.96
2505114192_2504756090_392 MAPs25770 Oxyanion-translocating ATPase [Mycobacterium avium paratuberculosis S397]	Cytoplasmic	8.96
2505114193_2504756090_174 MAPs25780 Polyketide cyclase / dehydrase and lipid transport. [Mycobacterium avium paratuberculosis S397]	Cytoplasmic	8.96
2505114195_2504756090_600 MAPs25800 Long-chain acyl-CoA synthetases (AMP-forming) [Mycobacterium avium paratuberculosis S397]	Cytoplasmic	9.97
2505114196_2504756090_377 MAPs25810 Glycosyltransferase [Mycobacterium avium paratuberculosis S397]	Cytoplasmic	9.97
2505114200_2504756090_648 MAPs25850 exonuclease, DNA polymerase III, epsilon subunit family [Mycobacterium avium paratuberculosis S397]	Cytoplasmic	9.26
2505114201_2504756090_341 MAPs25860 anthranilate phosphoribosyltransferase [Mycobacterium avium paratuberculosis S397]	Cytoplasmic	9.26
2505114214_2504756090_118 MAPs25990 Iron-sulfur cluster assembly accessory protein [Mycobacterium avium paratuberculosis S397]	Cytoplasmic	9.26
2505114215_2504756090_377 MAPs26000 Glycerate kinase [Mycobacterium avium paratuberculosis S397]	Cytoplasmic	9.26
2505114217_2504756090_178 MAPs26020 Adenosyl cobinamide kinase/adenosyl cobinamide phosphate guanylyltransferase [Mycobacterium avium paratuberculosis S397]	Cytoplasmic	9.26
2505114218_2504756090_349 MAPs26030 nicotinate-nucleotide--dimethylbenzimidazole phosphoribosyltransferase [Mycobacterium avium paratuberculosis S397]	Cytoplasmic	9.26
2505114220_2504756090_371 MAPs26050 branched-chain amino acid aminotransferase, group II [Mycobacterium avium paratuberculosis S397]	Cytoplasmic	9.26
2505114221_2504756090_367 MAPs26060 glycine cleavage system T protein [Mycobacterium avium paratuberculosis S397]	Cytoplasmic	9.97
2505114222_2504756090_350 MAPs26070 Transposase and inactivated derivatives [Mycobacterium avium paratuberculosis S397]	Cytoplasmic	8.96
2505114223_2504756090_195 MAPs26080 Histidinol phosphatase and related hydrolases of the PHP family [Mycobacterium avium paratuberculosis S397]	Cytoplasmic	8.96
2505114226_2504756090_489 MAPs26110 Predicted flavoprotein involved in K+ transport [Mycobacterium avium paratuberculosis S397]	Cytoplasmic	9.97
2505114227_2504756090_160 MAPs26120 RraA famliy [Mycobacterium avium paratuberculosis S397]	Cytoplasmic	9.26
2505114237_2504756090_272 MAPs26220 Glycerophosphoryl diester phosphodiesterase [Mycobacterium avium paratuberculosis S397]	Cytoplasmic	9.97
2505114239_2504756090_264 MAPs26240 hypothetical protein [Mycobacterium avium paratuberculosis S397]	Cytoplasmic	8.96
2505114240_2504756090_315 MAPs26250 Prephenate dehydratase [Mycobacterium avium paratuberculosis S397]	Cytoplasmic	9.26
2505114241_2504756090_231 MAPs26260 Fructose-2,6-bisphosphatase [Mycobacterium avium paratuberculosis S397]	Cytoplasmic	8.96
2505114243_2504756090_112 MAPs26280 Uncharacterized protein conserved in bacteria [Mycobacterium avium paratuberculosis S397]	Cytoplasmic	8.96
2505114246_2504756090_425 MAPs26310 seryl-tRNA synthetase [Mycobacterium avium paratuberculosis S397]	Cytoplasmic	10
2505114247_2504756090_249 MAPs26320 AraC-type DNA-binding domain-containing proteins [Mycobacterium avium paratuberculosis S397]	Cytoplasmic	9.26
2505114250_2504756090_212 MAPs26350 Transcriptional regulator [Mycobacterium avium paratuberculosis S397]	Cytoplasmic	8.96
2505114251_2504756090_524 MAPs26360 Phytoene dehydrogenase and related proteins [Mycobacterium avium paratuberculosis S397]	Cytoplasmic	8.96
2505114253_2504756090_512 MAPs26380 Predicted Zn-dependent hydrolases of the beta-lactamase fold [Mycobacterium avium paratuberculosis S397]	Cytoplasmic	8.96
2505114255_2504756090_255 MAPs26400 1-acyl-sn-glycerol-3-phosphate acyltransferase [Mycobacterium avium paratuberculosis S397]	Cytoplasmic	8.96
2505114256_2504756090_259 MAPs26410 1-acyl-sn-glycerol-3-phosphate acyltransferase [Mycobacterium avium paratuberculosis S397]	Cytoplasmic	8.96
2505114257_2504756090_193 MAPs26421 1-acyl-sn-glycerol-3-phosphate acyltransferase [Mycobacterium avium paratuberculosis S397]	Cytoplasmic	8.96
2505114259_2504756090_271 MAPs26440 HAD-superfamily hydrolase, subfamily IIB [Mycobacterium avium paratuberculosis S397]	Cytoplasmic	8.96
2505114262_2504756090_530 MAPs26470 Leucyl aminopeptidase [Mycobacterium avium paratuberculosis S397]	Cytoplasmic	9.26
2505114265_2504756090_592 MAPs26500 Short-chain dehydrogenases of various substrate specificities [Mycobacterium avium paratuberculosis S397]	Cytoplasmic	9.26
2505114266_2504756090_580 MAPs26510 2-oxoglutarate dehydrogenase, E2 component, dihydrolipoamide succinyltransferase [Mycobacterium avium paratuberculosis S397]	Cytoplasmic	9.97
2505114268_2504756090_259 MAPs26530 lipoate-protein ligase B [Mycobacterium avium paratuberculosis S397]	Cytoplasmic	9.97
2505114269_2504756090_307 MAPs26540 lipoate synthase [Mycobacterium avium paratuberculosis S397]	Cytoplasmic	9.97
2505114272_2504756090_478 MAPs26570 glutamine synthetase, type I [Mycobacterium avium paratuberculosis S397]	Cytoplasmic	9.97
2505114273_2504756090_286 MAPs26580 probable F420-dependent oxidoreductase, Rv2161c family [Mycobacterium avium paratuberculosis S397]	Cytoplasmic	9.97
2505114275_2504756090_998 MAPs26600 Glutamine synthetase adenylyltransferase [Mycobacterium avium paratuberculosis S397]	Cytoplasmic	8.96
2505114276_2504756090_446 MAPs26610 glutamine synthetase, type I [Mycobacterium avium paratuberculosis S397]	Cytoplasmic	9.97
2505114279_2504756090_466 MAPs26640 acyltransferase, WS/DGAT/MGAT [Mycobacterium avium paratuberculosis S397]	Cytoplasmic	8.96
2505114281_2504756090_373 MAPs26660 hypothetical protein [Mycobacterium avium paratuberculosis S397]	Cytoplasmic	8.96
2505114284_2504756090_539 MAPs26690 Uncharacterized conserved protein [Mycobacterium avium paratuberculosis S397]	Cytoplasmic	8.96
2505114287_2504756090_216 MAPs26720 Predicted O-methyltransferase [Mycobacterium avium paratuberculosis S397]	Cytoplasmic	8.96
2505114288_2504756090_189 MAPs26730 Predicted transcriptional regulators [Mycobacterium avium paratuberculosis S397]	Cytoplasmic	8.96
2505114291_2504756090_377 MAPs26760 Fructose-2,6-bisphosphatase [Mycobacterium avium paratuberculosis S397]	Cytoplasmic	9.26
2505114292_2504756090_245 MAPs26770 Zn-ribbon protein, possibly nucleic acid-binding [Mycobacterium avium paratuberculosis S397]	Cytoplasmic	8.96
2505114293_2504756090_377 MAPs26780 dinuclear metal center protein, YbgI/SA1388 family [Mycobacterium avium paratuberculosis S397]	Cytoplasmic	8.96
2505114294_2504756090_356 MAPs26790 Histidinol-phosphate/aromatic aminotransferase and cobyric acid decarboxylase [Mycobacterium avium paratuberculosis S397]	Cytoplasmic	9.26
2505114295_2504756090_222 MAPs26800 haloacid dehalogenase superfamily, subfamily IA, variant 1 with third motif having Dx(3-4)D or Dx(3-4)E [Mycobacterium avium paratuberculosis S397]	Cytoplasmic	9.97
2505114297_2504756090_103 MAPs26812 Protein-tyrosine-phosphatase [Mycobacterium avium paratuberculosis S397]	Cytoplasmic	8.96
2505114301_2504756090_452 MAPs26860 Predicted hydrolases or acyltransferases (alpha/beta hydrolase superfamily) [Mycobacterium avium paratuberculosis S397]	Cytoplasmic	8.96
2505114304_2504756090_153 MAPs26890 Peroxiredoxin [Mycobacterium avium paratuberculosis S397]	Cytoplasmic	9.26
2505114307_2504756090_929 MAPs26920 pyruvate dehydrogenase E1 component, homodimeric type [Mycobacterium avium paratuberculosis S397]	Cytoplasmic	9.26
2505114309_2504756090_287 MAPs26940 (acyl-carrier-protein) S-malonyltransferase [Mycobacterium avium paratuberculosis S397]	Cytoplasmic	9.26
2505114310_2504756090_115 MAPs26950 Acyl carrier protein [Mycobacterium avium paratuberculosis S397]	Cytoplasmic	8.96
2505114314_2504756090_473 MAPs26990 Acetyl-CoA carboxylase, carboxyltransferase component (subunits alpha and beta) [Mycobacterium avium paratuberculosis S397]	Cytoplasmic	9.97
2505114315_2504756090_506 MAPs27000 2-polyprenyl-6-methoxyphenol hydroxylase and related FAD-dependent oxidoreductases [Mycobacterium avium paratuberculosis S397]	Cytoplasmic	8.96
2505114316_2504756090_513 MAPs27010 Glycerol-3-phosphate dehydrogenase [Mycobacterium avium paratuberculosis S397]	Cytoplasmic	9.97
2505114317_2504756090_193 MAPs27020 Transcriptional regulator [Mycobacterium avium paratuberculosis S397]	Cytoplasmic	8.96
2505114318_2504756090_536 MAPs27030 FAD/FMN-containing dehydrogenases [Mycobacterium avium paratuberculosis S397]	Cytoplasmic	9.97
2505114319_2504756090_310 MAPs27040 lipid kinase, YegS/Rv2252/BmrU family [Mycobacterium avium paratuberculosis S397]	Cytoplasmic	9.97
2505114321_2504756090_272 MAPs27060 Beta-lactamase class C and other penicillin binding proteins [Mycobacterium avium paratuberculosis S397]	Cytoplasmic	8.96
2505114322_2504756090_353 MAPs27070 Methylase involved in ubiquinone/menaquinone biosynthesis [Mycobacterium avium paratuberculosis S397]	Cytoplasmic	9.97
2505114323_2504756090_361 MAPs27080 mycothiol-dependent formaldehyde dehydrogenase [Mycobacterium avium paratuberculosis S397]	Cytoplasmic	9.97
2505114324_2504756090_207 MAPs27090 Zn-dependent hydrolases, including glyoxylases [Mycobacterium avium paratuberculosis S397]	Cytoplasmic	9.26
2505114328_2504756090_361 MAPs27130 Uncharacterized conserved protein related to dihydrodipicolinate reductase [Mycobacterium avium paratuberculosis S397]	Cytoplasmic	8.96
2505114331_2504756090_180 MAPs27160 SnoaL-like polyketide cyclase. [Mycobacterium avium paratuberculosis S397]	Cytoplasmic	8.96
2505114333_2504756090_495 MAPs27180 Predicted flavoprotein involved in K+ transport [Mycobacterium avium paratuberculosis S397]	Cytoplasmic	9.97
2505114337_2504756090_389 MAPs27220 Acyl-CoA dehydrogenases [Mycobacterium avium paratuberculosis S397]	Cytoplasmic	8.96
2505114339_2504756090_181 MAPs27240 Uncharacterized conserved protein [Mycobacterium avium paratuberculosis S397]	Cytoplasmic	8.96
2505114340_2504756090_173 MAPs27250 Uncharacterized conserved protein [Mycobacterium avium paratuberculosis S397]	Cytoplasmic	8.96
2505114349_2504756090_555 MAPs27340 Sulfite reductase, beta subunit (hemoprotein) [Mycobacterium avium paratuberculosis S397]	Cytoplasmic	9.97
2505114350_2504756090_247 MAPs27350 phosophoadenylyl-sulfate reductase (thioredoxin)/thioredoxin-dependent adenylylsulfate APS reductase [Mycobacterium avium paratuberculosis S397]	Cytoplasmic	9.97
2505114352_2504756090_315 MAPs27370 Transcriptional regulator [Mycobacterium avium paratuberculosis S397]	Cytoplasmic	9.97
2505114353_2504756090_108 MAPs27380 Ferredoxin [Mycobacterium avium paratuberculosis S397]	Cytoplasmic	9.97
2505114358_2504756090_394 MAPs27430 Predicted ATPase [Mycobacterium avium paratuberculosis S397]	Cytoplasmic	9.97
2505114359_2504756090_381 MAPs27440 Glycosyltransferase [Mycobacterium avium paratuberculosis S397]	Cytoplasmic	9.26
2505114360_2504756090_284 MAPs27450 Rhodanese-related sulfurtransferase [Mycobacterium avium paratuberculosis S397]	Cytoplasmic	9.97
2505114364_2504756090_284 MAPs27490 Predicted hydrolases or acyltransferases (alpha/beta hydrolase superfamily) [Mycobacterium avium paratuberculosis S397]	Cytoplasmic	8.96
2505114366_2504756090_219 MAPs27510 Bacterial regulatory proteins, tetR family. [Mycobacterium avium paratuberculosis S397]	Cytoplasmic	8.96
2505114369_2504756090_325 MAPs27540 Coenzyme F420-dependent N5,N10-methylene tetrahydromethanopterin reductase and related flavin-dependent oxidoreductases [Mycobacterium avium paratuberculosis S397]	Cytoplasmic	8.96
2505114370_2504756090_401 MAPs27550 Bifunctional PLP-dependent enzyme with beta-cystathionase and maltose regulon repressor activities [Mycobacterium avium paratuberculosis S397]	Cytoplasmic	9.97
2505114371_2504756090_242 MAPs27560 Protein of unknown function (DUF2652). [Mycobacterium avium paratuberculosis S397]	Cytoplasmic	8.96
2505114373_2504756090_242 MAPs27580 3''-Phosphoadenosine 5''-phosphosulfate (PAPS) 3''-phosphatase [Mycobacterium avium paratuberculosis S397]	Cytoplasmic	8.96
2505114375_2504756090_391 MAPs27600 acetyl-CoA acetyltransferases [Mycobacterium avium paratuberculosis S397]	Cytoplasmic	9.97
2505114380_2504756090_440 MAPs27650 Mg/Co/Ni transporter MgtE (contains CBS domain) [Mycobacterium avium paratuberculosis S397]	Cytoplasmic	8.96
2505114382_2504756090_341 MAPs27670 probable F420-dependent oxidoreductase, MSMEG_2256 family [Mycobacterium avium paratuberculosis S397]	Cytoplasmic	8.96
2505114384_2504756090_644 MAPs27690 Molecular chaperone, HSP90 family [Mycobacterium avium paratuberculosis S397]	Cytoplasmic	9.97
2505114385_2504756090_195 MAPs27700 TIGR03085 family protein [Mycobacterium avium paratuberculosis S397]	Cytoplasmic	8.96
2505114386_2504756090_104 MAPs27711 Acyl-CoA synthetases (AMP-forming)/AMP-acid ligases II [Mycobacterium avium paratuberculosis S397]	Cytoplasmic	9.26
2505114387_2504756090_378 MAPs27712 Acyl-CoA synthetases (AMP-forming)/AMP-acid ligases II [Mycobacterium avium paratuberculosis S397]	Cytoplasmic	9.26
2505114395_2504756090_242 MAPs27801 DNA-binding transcriptional activator of the SARP family [Mycobacterium avium paratuberculosis S397]	Cytoplasmic	8.96
2505114397_2504756090_151 MAPs27803 hypothetical protein [Mycobacterium avium paratuberculosis S397]	Cytoplasmic	8.96
2505114400_2504756090_479 MAPs27850 Uncharacterized protein conserved in bacteria [Mycobacterium avium paratuberculosis S397]	Cytoplasmic	9.97
2505114402_2504756090_468 MAPs27870 NAD-dependent aldehyde dehydrogenases [Mycobacterium avium paratuberculosis S397]	Cytoplasmic	9.26
2505114407_2504756090_288 MAPs27920 hypothetical protein [Mycobacterium avium paratuberculosis S397]	Cytoplasmic	8.96
2505114409_2504756090_505 MAPs27940 Predicted Zn-dependent proteases and their inactivated homologs [Mycobacterium avium paratuberculosis S397]	Cytoplasmic	9.26
2505114414_2504756090_181 MAPs27991 Ornithine/acetylornithine aminotransferase [Mycobacterium avium paratuberculosis S397]	Cytoplasmic	9.26
2505114415_2504756090_230 MAPs27992 Ornithine/acetylornithine aminotransferase [Mycobacterium avium paratuberculosis S397]	Cytoplasmic	9.26
2505114416_2504756090_289 MAPs28010 N-Dimethylarginine dimethylaminohydrolase [Mycobacterium avium paratuberculosis S397]	Cytoplasmic	8.96
2505114417_2504756090_148 MAPs28020 Transcriptional regulators [Mycobacterium avium paratuberculosis S397]	Cytoplasmic	9.97
2505114422_2504756090_624 MAPs28070 Acyl-CoA dehydrogenases [Mycobacterium avium paratuberculosis S397]	Cytoplasmic	8.96
2505114442_2504756090_670 MAPs28270 cysteine desulfurases, SufS subfamily [Mycobacterium avium paratuberculosis S397]	Cytoplasmic	9.97
2505114445_2504756090_310 MAPs28300 cysteine synthase A [Mycobacterium avium paratuberculosis S397]	Cytoplasmic	9.97
2505114446_2504756090_229 MAPs28310 serine O-acetyltransferase [Mycobacterium avium paratuberculosis S397]	Cytoplasmic	9.97
2505114447_2504756090_373 MAPs28320 Coenzyme F420-dependent N5,N10-methylene tetrahydromethanopterin reductase and related flavin-dependent oxidoreductases [Mycobacterium avium paratuberculosis S397]	Cytoplasmic	9.26
2505114448_2504756090_57 MAPs28331 Luciferase-like monooxygenase. [Mycobacterium avium paratuberculosis S397]	Cytoplasmic	9.26
2505114449_2504756090_316 MAPs28332 Coenzyme F420-dependent N5,N10-methylene tetrahydromethanopterin reductase and related flavin-dependent oxidoreductases [Mycobacterium avium paratuberculosis S397]	Cytoplasmic	9.97
2505114450_2504756090_463 MAPs28350 FMN-dependent oxidoreductase, nitrilotriacetate monooxygenase family [Mycobacterium avium paratuberculosis S397]	Cytoplasmic	9.97
2505114454_2504756090_650 MAPs28390 DNA primase, catalytic core [Mycobacterium avium paratuberculosis S397]	Cytoplasmic	9.97
2505114456_2504756090_423 MAPs28410 deoxyguanosinetriphosphate triphosphohydrolase, putative [Mycobacterium avium paratuberculosis S397]	Cytoplasmic	9.97
2505114462_2504756090_484 MAPs28470 glycyl-tRNA synthetase, dimeric type [Mycobacterium avium paratuberculosis S397]	Cytoplasmic	10
2505114463_2504756090_143 MAPs28480 Predicted transcriptional regulators [Mycobacterium avium paratuberculosis S397]	Cytoplasmic	8.96
2505114464_2504756090_135 MAPs28490 Fe2+/Zn2+ uptake regulation proteins [Mycobacterium avium paratuberculosis S397]	Cytoplasmic	9.26
2505114466_2504756090_296 MAPs28510 undecaprenyl diphosphate synthase [Mycobacterium avium paratuberculosis S397]	Cytoplasmic	9.26
2505114467_2504756090_256 MAPs28520 DNA repair protein RecO [Mycobacterium avium paratuberculosis S397]	Cytoplasmic	8.96
2505114468_2504756090_503 MAPs28530 Asp-tRNAAsn/Glu-tRNAGln amidotransferase A subunit and related amidases [Mycobacterium avium paratuberculosis S397]	Cytoplasmic	9.26
2505114469_2504756090_485 MAPs28540 Arginine/lysine/ornithine decarboxylases [Mycobacterium avium paratuberculosis S397]	Cytoplasmic	9.97
2505114474_2504756090_219 MAPs28590 Site-specific recombinase XerD [Mycobacterium avium paratuberculosis S397]	Cytoplasmic	9.26
2505114478_2504756090_325 MAPs28630 Uncharacterized protein conserved in bacteria [Mycobacterium avium paratuberculosis S397]	Cytoplasmic	8.96
2505114479_2504756090_358 MAPs28640 conserved hypothetical protein, cofD-related [Mycobacterium avium paratuberculosis S397]	Cytoplasmic	8.96
2505114480_2504756090_298 MAPs28650 Predicted P-loop-containing kinase [Mycobacterium avium paratuberculosis S397]	Cytoplasmic	9.97
2505114481_2504756090_628 MAPs28660 excinuclease ABC, C subunit [Mycobacterium avium paratuberculosis S397]	Cytoplasmic	9.97
2505114482_2504756090_393 MAPs28670 Cupin superfamily protein. [Mycobacterium avium paratuberculosis S397]	Cytoplasmic	8.96
2505114484_2504756090_291 MAPs28682 hypothetical protein [Mycobacterium avium paratuberculosis S397]	Cytoplasmic	9.26
2505114487_2504756090_160 MAPs28720 6,7-dimethyl-8-ribityllumazine synthase [Mycobacterium avium paratuberculosis S397]	Cytoplasmic	9.26
2505114488_2504756090_425 MAPs28730 GTP cyclohydrolase II/3,4-dihydroxy-2-butanone 4-phosphate synthase [Mycobacterium avium paratuberculosis S397]	Cytoplasmic	9.97
2505114489_2504756090_199 MAPs28740 riboflavin synthase, alpha subunit [Mycobacterium avium paratuberculosis S397]	Cytoplasmic	9.97
2505114492_2504756090_341 MAPs28770 riboflavin biosynthesis protein RibD [Mycobacterium avium paratuberculosis S397]	Cytoplasmic	9.97
2505114493_2504756090_232 MAPs28780 ribulose-phosphate 3-epimerase [Mycobacterium avium paratuberculosis S397]	Cytoplasmic	9.97
2505114494_2504756090_464 MAPs28790 tRNA and rRNA cytosine-C5-methylases [Mycobacterium avium paratuberculosis S397]	Cytoplasmic	9.97
2505114495_2504756090_317 MAPs28800 methionyl-tRNA formyltransferase [Mycobacterium avium paratuberculosis S397]	Cytoplasmic	9.26
2505114496_2504756090_274 MAPs28810 Methylase involved in ubiquinone/menaquinone biosynthesis [Mycobacterium avium paratuberculosis S397]	Cytoplasmic	9.97
2505114498_2504756090_674 MAPs28830 Primosomal protein N'' (replication factor Y) - superfamily II helicase [Mycobacterium avium paratuberculosis S397]	Cytoplasmic	8.96
2505114500_2504756090_320 MAPs28850 Esterase/lipase [Mycobacterium avium paratuberculosis S397]	Cytoplasmic	9.26
2505114501_2504756090_496 MAPs28860 Predicted flavoprotein involved in K+ transport [Mycobacterium avium paratuberculosis S397]	Cytoplasmic	9.97
2505114502_2504756090_403 MAPs28870 S-adenosylmethionine synthetase [Mycobacterium avium paratuberculosis S397]	Cytoplasmic	9.97
2505114503_2504756090_420 MAPs28880 phosphopantothenoylcysteine decarboxylase/phosphopantothenate--cysteine ligase, prokaryotic [Mycobacterium avium paratuberculosis S397]	Cytoplasmic	9.97
2505114505_2504756090_201 MAPs28900 guanylate kinase [Mycobacterium avium paratuberculosis S397]	Cytoplasmic	9.97
2505114510_2504756090_373 MAPs28950 carbamoyl-phosphate synthase, small subunit [Mycobacterium avium paratuberculosis S397]	Cytoplasmic	9.26
2505114512_2504756090_430 MAPs28970 dihydroorotase, multifunctional complex type [Mycobacterium avium paratuberculosis S397]	Cytoplasmic	9.97
2505114513_2504756090_318 MAPs28980 aspartate carbamoyltransferase [Mycobacterium avium paratuberculosis S397]	Cytoplasmic	9.26
2505114514_2504756090_190 MAPs28990 Pyrimidine operon attenuation protein/uracil phosphoribosyltransferase [Mycobacterium avium paratuberculosis S397]	Cytoplasmic	9.97
2505114517_2504756090_415 MAPs29020 UDP-galactopyranose mutase [Mycobacterium avium paratuberculosis S397]	Cytoplasmic	8.96
2505114518_2504756090_628 MAPs29030 Predicted glycosyltransferases [Mycobacterium avium paratuberculosis S397]	Cytoplasmic	8.96
2505114525_2504756090_632 MAPs29100 Acyl-CoA synthetases (AMP-forming)/AMP-acid ligases II [Mycobacterium avium paratuberculosis S397]	Cytoplasmic	9.97
2505114527_2504756090_524 MAPs29120 Acetyl-CoA carboxylase, carboxyltransferase component (subunits alpha and beta) [Mycobacterium avium paratuberculosis S397]	Cytoplasmic	9.97
2505114528_2504756090_278 MAPs29130 methyltransferase, putative, TIGR00027 family [Mycobacterium avium paratuberculosis S397]	Cytoplasmic	9.26
2505114529_2504756090_273 MAPs29140 AraC-type DNA-binding domain-containing proteins [Mycobacterium avium paratuberculosis S397]	Cytoplasmic	8.96
2505114530_2504756090_589 MAPs29150 Acyl-CoA dehydrogenases [Mycobacterium avium paratuberculosis S397]	Cytoplasmic	9.97
2505114531_2504756090_326 MAPs29160 Transcriptional regulators [Mycobacterium avium paratuberculosis S397]	Cytoplasmic	8.96
2505114537_2504756090_207 MAPs29220 uncharacterized Actinobacterial protein TIGR03083 [Mycobacterium avium paratuberculosis S397]	Cytoplasmic	8.96
2505114541_2504756090_254 MAPs29260 Short-chain dehydrogenases of various substrate specificities [Mycobacterium avium paratuberculosis S397]	Cytoplasmic	9.97
2505114542_2504756090_466 MAPs29270 FAD/FMN-containing dehydrogenases [Mycobacterium avium paratuberculosis S397]	Cytoplasmic	9.26
2505114544_2504756090_158 MAPs29290 Transcription elongation factor [Mycobacterium avium paratuberculosis S397]	Cytoplasmic	8.96
2505114545_2504756090_295 MAPs29300 Probable taurine catabolism dioxygenase [Mycobacterium avium paratuberculosis S397]	Cytoplasmic	9.97
2505114547_2504756090_304 MAPs29320 Predicted glycosyltransferases [Mycobacterium avium paratuberculosis S397]	Cytoplasmic	8.96
2505114549_2504756090_168 MAPs29340 Protein of unknown function (DUF2587). [Mycobacterium avium paratuberculosis S397]	Cytoplasmic	8.96
2505114551_2504756090_398 MAPs29360 cysteine desulfurase family protein, VC1184 subfamily [Mycobacterium avium paratuberculosis S397]	Cytoplasmic	9.26
2505114554_2504756090_372 MAPs29390 hypothetical protein [Mycobacterium avium paratuberculosis S397]	Cytoplasmic	8.96
2505114557_2504756090_274 MAPs29420 Enoyl-CoA hydratase/carnithine racemase [Mycobacterium avium paratuberculosis S397]	Cytoplasmic	9.26
2505114558_2504756090_195 MAPs29430 TIGR03086 family protein [Mycobacterium avium paratuberculosis S397]	Cytoplasmic	8.96
2505114559_2504756090_153 MAPs29440 hypothetical protein [Mycobacterium avium paratuberculosis S397]	Cytoplasmic	8.96
2505114560_2504756090_355 MAPs29450 histidinol-phosphate aminotransferase [Mycobacterium avium paratuberculosis S397]	Cytoplasmic	9.97
2505114570_2504756090_253 MAPs29550 Transcriptional regulators [Mycobacterium avium paratuberculosis S397]	Cytoplasmic	9.97
2505114573_2504756090_222 MAPs29580 Response regulators consisting of a CheY-like receiver domain and a winged-helix DNA-binding domain [Mycobacterium avium paratuberculosis S397]	Cytoplasmic	9.97
2505114578_2504756090_156 MAPs29630 transcription antitermination factor NusB [Mycobacterium avium paratuberculosis S397]	Cytoplasmic	8.96
2505114579_2504756090_187 MAPs29640 translation elongation factor P [Mycobacterium avium paratuberculosis S397]	Cytoplasmic	9.97
2505114580_2504756090_369 MAPs29650 Xaa-Pro aminopeptidase [Mycobacterium avium paratuberculosis S397]	Cytoplasmic	9.97
2505114582_2504756090_143 MAPs29670 3-dehydroquinate dehydratase, type II [Mycobacterium avium paratuberculosis S397]	Cytoplasmic	9.26
2505114583_2504756090_365 MAPs29680 3-dehydroquinate synthase [Mycobacterium avium paratuberculosis S397]	Cytoplasmic	9.97
2505114584_2504756090_176 MAPs29690 Shikimate kinase [Mycobacterium avium paratuberculosis S397]	Cytoplasmic	9.97
2505114585_2504756090_399 MAPs29700 chorismate synthase [Mycobacterium avium paratuberculosis S397]	Cytoplasmic	9.97
2505114590_2504756090_344 MAPs29750 Acyl-CoA dehydrogenases [Mycobacterium avium paratuberculosis S397]	Cytoplasmic	8.96
2505114591_2504756090_308 MAPs29760 Luciferase-like monooxygenase. [Mycobacterium avium paratuberculosis S397]	Cytoplasmic	9.26
2505114592_2504756090_422 MAPs29770 Coenzyme F420-dependent N5,N10-methylene tetrahydromethanopterin reductase and related flavin-dependent oxidoreductases [Mycobacterium avium paratuberculosis S397]	Cytoplasmic	9.26
2505114593_2504756090_361 MAPs29780 Coenzyme F420-dependent N5,N10-methylene tetrahydromethanopterin reductase and related flavin-dependent oxidoreductases [Mycobacterium avium paratuberculosis S397]	Cytoplasmic	9.26
2505114595_2504756090_260 MAPs29800 shikimate-5-dehydrogenase, fungal AROM-type [Mycobacterium avium paratuberculosis S397]	Cytoplasmic	9.26
2505114597_2504756090_167 MAPs29820 RNAse H-fold protein YqgF [Mycobacterium avium paratuberculosis S397]	Cytoplasmic	8.96
2505114598_2504756090_900 MAPs29830 alanine--tRNA ligase [Mycobacterium avium paratuberculosis S397]	Cytoplasmic	9.97
2505114600_2504756090_207 MAPs29850 hypothetical protein [Mycobacterium avium paratuberculosis S397]	Cytoplasmic	8.96
2505114602_2504756090_450 MAPs29870 ATPase related to the helicase subunit of the Holliday junction resolvase [Mycobacterium avium paratuberculosis S397]	Cytoplasmic	9.97
2505114605_2504756090_340 MAPs29900 Uncharacterized protein conserved in bacteria [Mycobacterium avium paratuberculosis S397]	Cytoplasmic	8.96
2505114606_2504756090_311 MAPs29910 Transglutaminase-like enzymes, putative cysteine proteases [Mycobacterium avium paratuberculosis S397]	Cytoplasmic	9.26
2505114607_2504756090_149 MAPs29920 Uncharacterized protein conserved in bacteria [Mycobacterium avium paratuberculosis S397]	Cytoplasmic	8.96
2505114612_2504756090_591 MAPs29970 aspartyl-tRNA synthetase, bacterial type [Mycobacterium avium paratuberculosis S397]	Cytoplasmic	10
2505114613_2504756090_268 MAPs29980 2-dehydropantoate 2-reductase [Mycobacterium avium paratuberculosis S397]	Cytoplasmic	8.96
2505114616_2504756090_291 MAPs30010 Dihydrodipicolinate synthase/N-acetylneuraminate lyase [Mycobacterium avium paratuberculosis S397]	Cytoplasmic	9.97
2505114617_2504756090_265 MAPs30020 Ribulose-5-phosphate 4-epimerase and related epimerases and aldolases [Mycobacterium avium paratuberculosis S397]	Cytoplasmic	9.97
2505114618_2504756090_178 MAPs30030 Predicted transcriptional regulators [Mycobacterium avium paratuberculosis S397]	Cytoplasmic	9.26
2505114622_2504756090_489 MAPs30070 Domain of unknown function DUF222./HNH endonuclease. [Mycobacterium avium paratuberculosis S397]	Cytoplasmic	8.96
2505114623_2504756090_420 MAPs30080 histidyl-tRNA synthetase [Mycobacterium avium paratuberculosis S397]	Cytoplasmic	10
2505114624_2504756090_235 MAPs30090 Zn-dependent hydrolases, including glyoxylases [Mycobacterium avium paratuberculosis S397]	Cytoplasmic	9.97
2505114627_2504756090_788 MAPs30120 (p)ppGpp synthetase, RelA/SpoT family [Mycobacterium avium paratuberculosis S397]	Cytoplasmic	8.96
2505114628_2504756090_180 MAPs30130 Adenine/guanine phosphoribosyltransferases and related PRPP-binding proteins [Mycobacterium avium paratuberculosis S397]	Cytoplasmic	10
2505114633_2504756090_449 MAPs30180 4-aminobutyrate aminotransferase, prokaryotic type [Mycobacterium avium paratuberculosis S397]	Cytoplasmic	9.97
2505114634_2504756090_1173 MAPs30190 thioester reductase domain [Mycobacterium avium paratuberculosis S397]	Cytoplasmic	9.94
2505114636_2504756090_351 MAPs30210 Holliday junction DNA helicase, RuvB subunit [Mycobacterium avium paratuberculosis S397]	Cytoplasmic	9.97
2505114637_2504756090_199 MAPs30220 Holliday junction DNA helicase, RuvA subunit [Mycobacterium avium paratuberculosis S397]	Cytoplasmic	9.26
2505114638_2504756090_175 MAPs30230 crossover junction endodeoxyribonuclease RuvC [Mycobacterium avium paratuberculosis S397]	Cytoplasmic	9.26
2505114644_2504756090_250 MAPs30290 DNA-binding regulatory protein, YebC/PmpR family [Mycobacterium avium paratuberculosis S397]	Cytoplasmic	8.96
2505114645_2504756090_296 MAPs30300 mycothiol conjugate amidase Mca [Mycobacterium avium paratuberculosis S397]	Cytoplasmic	8.96
2505114647_2504756090_164 MAPs30320 transcription elongation factor GreA [Mycobacterium avium paratuberculosis S397]	Cytoplasmic	9.26
2505114648_2504756090_388 MAPs30330 Cystathionine beta-lyases/cystathionine gamma-synthases [Mycobacterium avium paratuberculosis S397]	Cytoplasmic	9.97
2505114650_2504756090_468 MAPs30350 cystathionine beta-synthase [Mycobacterium avium paratuberculosis S397]	Cytoplasmic	9.97
2505114651_2504756090_354 MAPs30360 Esterase/lipase [Mycobacterium avium paratuberculosis S397]	Cytoplasmic	9.97
2505114653_2504756090_405 MAPs30380 acetyl-CoA acetyltransferases [Mycobacterium avium paratuberculosis S397]	Cytoplasmic	9.97
2505114655_2504756090_345 MAPs30400 Enoyl-CoA hydratase/carnithine racemase [Mycobacterium avium paratuberculosis S397]	Cytoplasmic	9.26
2505114656_2504756090_263 MAPs30410 Enoyl-CoA hydratase/carnithine racemase [Mycobacterium avium paratuberculosis S397]	Cytoplasmic	9.97
2505114658_2504756090_145 MAPs30430 Rhodanese-related sulfurtransferase [Mycobacterium avium paratuberculosis S397]	Cytoplasmic	8.96
2505114663_2504756090_295 MAPs30480 Predicted glutamine amidotransferase [Mycobacterium avium paratuberculosis S397]	Cytoplasmic	8.96
2505114665_2504756090_543 MAPs30500 Acyl-CoA synthetases (AMP-forming)/AMP-acid ligases II [Mycobacterium avium paratuberculosis S397]	Cytoplasmic	9.97
2505114667_2504756090_256 MAPs30520 Uncharacterized protein conserved in bacteria [Mycobacterium avium paratuberculosis S397]	Cytoplasmic	8.96
2505114670_2504756090_403 MAPs30550 Methyltransferase domain. [Mycobacterium avium paratuberculosis S397]	Cytoplasmic	8.96
2505114673_2504756090_254 MAPs30580 Response regulators consisting of a CheY-like receiver domain and a winged-helix DNA-binding domain [Mycobacterium avium paratuberculosis S397]	Cytoplasmic	9.97
2505114680_2504756090_214 MAPs30650 Response regulators consisting of a CheY-like receiver domain and a winged-helix DNA-binding domain [Mycobacterium avium paratuberculosis S397]	Cytoplasmic	9.97
2505114681_2504756090_102 MAPs30660 hypothetical protein [Mycobacterium avium paratuberculosis S397]	Cytoplasmic	8.96
2505114682_2504756090_316 MAPs30670 Exopolyphosphatase [Mycobacterium avium paratuberculosis S397]	Cytoplasmic	9.97
2505114685_2504756090_429 MAPs30700 phosphopyruvate hydratase [Mycobacterium avium paratuberculosis S397]	Cytoplasmic	9.96
2505114687_2504756090_333 MAPs30720 Protein containing tetrapyrrole methyltransferase domain and MazG-like (predicted pyrophosphatase) domain [Mycobacterium avium paratuberculosis S397]	Cytoplasmic	8.96
2505114688_2504756090_1219 MAPs30730 transcription-repair coupling factor (mfd) [Mycobacterium avium paratuberculosis S397]	Cytoplasmic	9.94
2505114689_2504756090_446 MAPs30740 diaminopimelate decarboxylase [Mycobacterium avium paratuberculosis S397]	Cytoplasmic	9.97
2505114690_2504756090_219 MAPs30750 Transcriptional regulator [Mycobacterium avium paratuberculosis S397]	Cytoplasmic	9.26
2505114692_2504756090_490 MAPs30770 UDP-N-acetylglucosamine diphosphorylase/glucosamine-1-phosphate N-acetyltransferase [Mycobacterium avium paratuberculosis S397]	Cytoplasmic	9.97
2505114693_2504756090_326 MAPs30780 ribose-phosphate pyrophosphokinase [Mycobacterium avium paratuberculosis S397]	Cytoplasmic	9.97
2505114694_2504756090_115 MAPs30790 arsenate reductase (glutaredoxin) [Mycobacterium avium paratuberculosis S397]	Cytoplasmic	9.97
2505114697_2504756090_219 MAPs30820 ribosomal protein L25, Ctc-form [Mycobacterium avium paratuberculosis S397]	Cytoplasmic	9.97
2505114698_2504756090_191 MAPs30830 peptidyl-tRNA hydrolase [Mycobacterium avium paratuberculosis S397]	Cytoplasmic	9.97
2505114699_2504756090_296 MAPs30841 Acyl-CoA synthetases (AMP-forming)/AMP-acid ligases II [Mycobacterium avium paratuberculosis S397]	Cytoplasmic	8.96
2505114702_2504756090_318 MAPs30870 dimethyladenosine transferase [Mycobacterium avium paratuberculosis S397]	Cytoplasmic	9.97
2505114705_2504756090_284 MAPs30900 hydrolase, TatD family [Mycobacterium avium paratuberculosis S397]	Cytoplasmic	9.97
2505114706_2504756090_519 MAPs30910 methionyl-tRNA synthetase [Mycobacterium avium paratuberculosis S397]	Cytoplasmic	9.97
2505114708_2504756090_338 MAPs30930 Polysaccharide deacetylase. [Mycobacterium avium paratuberculosis S397]	Cytoplasmic	9.97
2505114710_2504756090_231 MAPs30950 Transcriptional regulator [Mycobacterium avium paratuberculosis S397]	Cytoplasmic	9.97
2505114711_2504756090_225 MAPs30960 Transcriptional regulator [Mycobacterium avium paratuberculosis S397]	Cytoplasmic	9.97
2505114713_2504756090_190 MAPs30980 dTDP-4-dehydrorhamnose 3,5-epimerase and related enzymes [Mycobacterium avium paratuberculosis S397]	Cytoplasmic	8.96
2505114716_2504756090_600 MAPs31010 Glycosyltransferase [Mycobacterium avium paratuberculosis S397]	Cytoplasmic	9.97
2505114718_2504756090_161 MAPs31030 Uncharacterized conserved protein [Mycobacterium avium paratuberculosis S397]	Cytoplasmic	8.96
2505114721_2504756090_295 MAPs31060 hypothetical protein [Mycobacterium avium paratuberculosis S397]	Cytoplasmic	8.96
2505114722_2504756090_560 MAPs31070 Choline dehydrogenase and related flavoproteins [Mycobacterium avium paratuberculosis S397]	Cytoplasmic	8.96
2505114724_2504756090_337 MAPs31090 Glycosyltransferase [Mycobacterium avium paratuberculosis S397]	Cytoplasmic	8.96
2505114729_2504756090_264 MAPs31140 methyltransferase, FkbM family [Mycobacterium avium paratuberculosis S397]	Cytoplasmic	8.96
2505114734_2504756090_307 MAPs31190 RNA polymerase sigma factor, sigma-70 family/RNA polymerase sigma-70 factor, TIGR02957 family [Mycobacterium avium paratuberculosis S397]	Cytoplasmic	8.96
2505114735_2504756090_416 MAPs31200 aminodeoxychorismate synthase, component I, bacterial clade [Mycobacterium avium paratuberculosis S397]	Cytoplasmic	9.26
2505114736_2504756090_278 MAPs31210 probable S-adenosylmethionine-dependent methyltransferase, YraL family [Mycobacterium avium paratuberculosis S397]	Cytoplasmic	8.96
2505114738_2504756090_402 MAPs31230 arginine deiminase [Mycobacterium avium paratuberculosis S397]	Cytoplasmic	9.97
2505114742_2504756090_341 MAPs31270 Acetyltransferase (GNAT) family./Cyclic nucleotide-binding domain. [Mycobacterium avium paratuberculosis S397]	Cytoplasmic	8.96
2505114743_2504756090_188 MAPs31280 histidinol-phosphate phosphatase family domain/HAD-superfamily hydrolase, subfamily IIIA [Mycobacterium avium paratuberculosis S397]	Cytoplasmic	9.97
2505114744_2504756090_205 MAPs31290 Phosphoheptose isomerase [Mycobacterium avium paratuberculosis S397]	Cytoplasmic	9.26
2505114745_2504756090_305 MAPs31300 Predicted kinase related to galactokinase and mevalonate kinase [Mycobacterium avium paratuberculosis S397]	Cytoplasmic	8.96
2505114746_2504756090_377 MAPs31310 Cellulase M and related proteins [Mycobacterium avium paratuberculosis S397]	Cytoplasmic	9.97
2505114747_2504756090_389 MAPs31320 Phenylpropionate dioxygenase and related ring-hydroxylating dioxygenases, large terminal subunit [Mycobacterium avium paratuberculosis S397]	Cytoplasmic	9.97
2505114750_2504756090_229 MAPs31350 Bacterial regulatory proteins, tetR family. [Mycobacterium avium paratuberculosis S397]	Cytoplasmic	8.96
2505114756_2504756090_203 MAPs31410 Acetyltransferases, including N-acetylases of ribosomal proteins [Mycobacterium avium paratuberculosis S397]	Cytoplasmic	9.97
2505114757_2504756090_428 MAPs31420 molybdenum cofactor synthesis domain [Mycobacterium avium paratuberculosis S397]	Cytoplasmic	9.97
2505114758_2504756090_302 MAPs31430 UDP-glucose pyrophosphorylase [Mycobacterium avium paratuberculosis S397]	Cytoplasmic	9.97
2505114763_2504756090_185 MAPs31480 molybdenum cofactor synthesis domain [Mycobacterium avium paratuberculosis S397]	Cytoplasmic	9.26
2505114766_2504756090_228 MAPs31510 Response regulators consisting of a CheY-like receiver domain and a winged-helix DNA-binding domain [Mycobacterium avium paratuberculosis S397]	Cytoplasmic	9.97
2505114767_2504756090_57 MAPs31520 ribosomal protein L32 [Mycobacterium avium paratuberculosis S397]	Cytoplasmic	9.26
2505114768_2504756090_573 MAPs31530 Protein of unknown function (DUF1446). [Mycobacterium avium paratuberculosis S397]	Cytoplasmic	9.97
2505114769_2504756090_382 MAPs31540 Acyl-CoA dehydrogenases [Mycobacterium avium paratuberculosis S397]	Cytoplasmic	9.97
2505114770_2504756090_531 MAPs31550 Acetyl-CoA carboxylase, carboxyltransferase component (subunits alpha and beta) [Mycobacterium avium paratuberculosis S397]	Cytoplasmic	9.26
2505114771_2504756090_663 MAPs31560 Acetyl/propionyl-CoA carboxylase, alpha subunit [Mycobacterium avium paratuberculosis S397]	Cytoplasmic	9.97
2505114772_2504756090_388 MAPs31570 Acyl-CoA dehydrogenases [Mycobacterium avium paratuberculosis S397]	Cytoplasmic	9.26
2505114773_2504756090_263 MAPs31580 Enoyl-CoA hydratase/carnithine racemase [Mycobacterium avium paratuberculosis S397]	Cytoplasmic	9.26
2505114775_2504756090_282 MAPs31600 Aldo/keto reductases, related to diketogulonate reductase [Mycobacterium avium paratuberculosis S397]	Cytoplasmic	9.97
2505114776_2504756090_661 MAPs31610 Uncharacterized protein with a von Willebrand factor type A (vWA) domain [Mycobacterium avium paratuberculosis S397]	Cytoplasmic	8.96
2505114777_2504756090_464 MAPs31620 Mg-chelatase subunit ChlI [Mycobacterium avium paratuberculosis S397]	Cytoplasmic	8.96
2505114779_2504756090_527 MAPs31640 phosphoribosylaminoimidazolecarboxamide formyltransferase/IMP cyclohydrolase [Mycobacterium avium paratuberculosis S397]	Cytoplasmic	9.97
2505114780_2504756090_209 MAPs31650 phosphoribosylglycinamide formyltransferase, formyltetrahydrofolate-dependent [Mycobacterium avium paratuberculosis S397]	Cytoplasmic	9.26
2505114783_2504756090_282 MAPs31680 probable F420-dependent oxidoreductase, Rv2161c family [Mycobacterium avium paratuberculosis S397]	Cytoplasmic	9.26
2505114785_2504756090_300 MAPs31700 succinyl-CoA synthetase, alpha subunit [Mycobacterium avium paratuberculosis S397]	Cytoplasmic	9.26
2505114786_2504756090_387 MAPs31710 succinyl-CoA synthetase, beta subunit [Mycobacterium avium paratuberculosis S397]	Cytoplasmic	8.96
2505114789_2504756090_774 MAPs31740 ATP-dependent DNA helicase PcrA [Mycobacterium avium paratuberculosis S397]	Cytoplasmic	9.97
2505114791_2504756090_554 MAPs31760 Glucose-6-phosphate isomerase [Mycobacterium avium paratuberculosis S397]	Cytoplasmic	9.26
2505114793_2504756090_287 MAPs31780 Formamidopyrimidine-DNA glycosylase [Mycobacterium avium paratuberculosis S397]	Cytoplasmic	9.97
2505114794_2504756090_247 MAPs31790 precorrin-6A synthase (deacetylating) [Mycobacterium avium paratuberculosis S397]	Cytoplasmic	8.96
2505114798_2504756090_288 MAPs31830 Coenzyme F420-dependent N5,N10-methylene tetrahydromethanopterin reductase and related flavin-dependent oxidoreductases [Mycobacterium avium paratuberculosis S397]	Cytoplasmic	9.97
2505114799_2504756090_268 MAPs31840 Enoyl-CoA hydratase/carnithine racemase [Mycobacterium avium paratuberculosis S397]	Cytoplasmic	9.26
2505114803_2504756090_764 MAPs31880 DNA ligase D, 3''-phosphoesterase domain/DNA polymerase LigD, polymerase domain/DNA polymerase LigD, ligase domain [Mycobacterium avium paratuberculosis S397]	Cytoplasmic	9.26
2505114804_2504756090_497 MAPs31890 Mannitol-1-phosphate/altronate dehydrogenases [Mycobacterium avium paratuberculosis S397]	Cytoplasmic	9.97
2505114805_2504756090_286 MAPs31900 haloacid dehalogenase superfamily, subfamily IA, variant 3 with third motif having DD or ED [Mycobacterium avium paratuberculosis S397]	Cytoplasmic	9.26
2505114806_2504756090_470 MAPs31910 Mannitol-1-phosphate/altronate dehydrogenases [Mycobacterium avium paratuberculosis S397]	Cytoplasmic	9.97
2505114808_2504756090_302 MAPs31930 Ku protein, prokaryotic [Mycobacterium avium paratuberculosis S397]	Cytoplasmic	9.97
2505114813_2504756090_358 MAPs31980 Uncharacterized conserved protein related to dihydrodipicolinate reductase [Mycobacterium avium paratuberculosis S397]	Cytoplasmic	8.96
2505114815_2504756090_359 MAPs32000 Phage-related replication protein [Mycobacterium avium paratuberculosis S397]	Cytoplasmic	8.96
2505114816_2504756090_272 MAPs32010 probable F420-dependent oxidoreductase, MSMEG_2516 family [Mycobacterium avium paratuberculosis S397]	Cytoplasmic	8.96
2505114818_2504756090_442 MAPs32030 Site-specific recombinase XerD [Mycobacterium avium paratuberculosis S397]	Cytoplasmic	9.97
2505114820_2504756090_279 MAPs32050 hypothetical protein [Mycobacterium avium paratuberculosis S397]	Cytoplasmic	8.96
2505114823_2504756090_296 MAPs32080 hypothetical protein [Mycobacterium avium paratuberculosis S397]	Cytoplasmic	8.96
2505114827_2504756090_575 MAPs32120 hypothetical protein [Mycobacterium avium paratuberculosis S397]	Cytoplasmic	8.96
2505114828_2504756090_274 MAPs32130 Predicted ATP-dependent serine protease [Mycobacterium avium paratuberculosis S397]	Cytoplasmic	8.96
2505114829_2504756090_526 MAPs32140 hypothetical protein [Mycobacterium avium paratuberculosis S397]	Cytoplasmic	8.96
2505114830_2504756090_281 MAPs32150 hypothetical protein [Mycobacterium avium paratuberculosis S397]	Cytoplasmic	8.96
2505114840_2504756090_243 MAPs32250 Enoyl-CoA hydratase/carnithine racemase [Mycobacterium avium paratuberculosis S397]	Cytoplasmic	9.26
2505114844_2504756090_396 MAPs32290 Glycosyltransferase [Mycobacterium avium paratuberculosis S397]	Cytoplasmic	8.96
2505114846_2504756090_233 MAPs32310 Response regulators consisting of a CheY-like receiver domain and a winged-helix DNA-binding domain [Mycobacterium avium paratuberculosis S397]	Cytoplasmic	9.97
2505114848_2504756090_87 MAPs32330 Protein of unknown function (DUF2630). [Mycobacterium avium paratuberculosis S397]	Cytoplasmic	8.96
2505114849_2504756090_516 MAPs32340 Phytoene dehydrogenase and related proteins [Mycobacterium avium paratuberculosis S397]	Cytoplasmic	8.96
2505114850_2504756090_431 MAPs32350 citrate synthase I (hexameric type) [Mycobacterium avium paratuberculosis S397]	Cytoplasmic	9.97
2505114851_2504756090_209 MAPs32360 pyridoxamine-phosphate oxidase [Mycobacterium avium paratuberculosis S397]	Cytoplasmic	9.26
2505114852_2504756090_373 MAPs32370 Citrate synthase [Mycobacterium avium paratuberculosis S397]	Cytoplasmic	9.97
2505114854_2504756090_566 MAPs32390 NADPH-dependent glutamate synthase beta chain and related oxidoreductases [Mycobacterium avium paratuberculosis S397]	Cytoplasmic	9.97
2505114855_2504756090_341 MAPs32400 P-aminobenzoate N-oxygenase AurF. [Mycobacterium avium paratuberculosis S397]	Cytoplasmic	8.96
2505114857_2504756090_254 MAPs32420 Protein of unknown function (DUF3071). [Mycobacterium avium paratuberculosis S397]	Cytoplasmic	8.96
2505114859_2504756090_289 MAPs32440 rRNA methylases [Mycobacterium avium paratuberculosis S397]	Cytoplasmic	9.26
2505114866_2504756090_286 MAPs32510 Protein of unknown function (DUF559). [Mycobacterium avium paratuberculosis S397]	Cytoplasmic	8.96
2505114867_2504756090_337 MAPs32520 Predicted glutathione S-transferase [Mycobacterium avium paratuberculosis S397]	Cytoplasmic	9.97
2505114868_2504756090_642 MAPs32530 Acyl-CoA dehydrogenases [Mycobacterium avium paratuberculosis S397]	Cytoplasmic	9.97
2505114869_2504756090_135 MAPs32540 Cold shock proteins [Mycobacterium avium paratuberculosis S397]	Cytoplasmic	9.97
2505114871_2504756090_304 MAPs32560 molybdenum cofactor biosynthesis protein A, bacterial [Mycobacterium avium paratuberculosis S397]	Cytoplasmic	9.97
2505114874_2504756090_141 MAPs32600 Molybdopterin converting factor, large subunit [Mycobacterium avium paratuberculosis S397]	Cytoplasmic	9.26
2505114875_2504756090_160 MAPs32610 molybdenum cofactor synthesis domain [Mycobacterium avium paratuberculosis S397]	Cytoplasmic	9.26
2505114876_2504756090_176 MAPs32620 molybdenum cofactor biosynthesis protein MoaC [Mycobacterium avium paratuberculosis S397]	Cytoplasmic	9.26
2505114879_2504756090_549 MAPs32650 DNA or RNA helicases of superfamily II [Mycobacterium avium paratuberculosis S397]	Cytoplasmic	8.96
2505114883_2504756090_330 MAPs32690 probable F420-dependent oxidoreductase, Rv1855c family [Mycobacterium avium paratuberculosis S397]	Cytoplasmic	9.26
2505114885_2504756090_402 MAPs32710 2-polyprenyl-6-methoxyphenol hydroxylase and related FAD-dependent oxidoreductases [Mycobacterium avium paratuberculosis S397]	Cytoplasmic	9.97
2505114886_2504756090_286 MAPs32720 probable F420-dependent oxidoreductase, MSMEG_4141 family [Mycobacterium avium paratuberculosis S397]	Cytoplasmic	8.96
2505114887_2504756090_200 MAPs32730 Methylase involved in ubiquinone/menaquinone biosynthesis [Mycobacterium avium paratuberculosis S397]	Cytoplasmic	8.96
2505114888_2504756090_715 MAPs32740 3-hydroxyacyl-CoA dehydrogenase [Mycobacterium avium paratuberculosis S397]	Cytoplasmic	9.97
2505114889_2504756090_296 MAPs32751 acetyl-CoA acetyltransferases [Mycobacterium avium paratuberculosis S397]	Cytoplasmic	9.97
2505114890_2504756090_106 MAPs32752 Acetyl-CoA acetyltransferase [Mycobacterium avium paratuberculosis S397]	Cytoplasmic	9.26
2505114891_2504756090_393 MAPs32770 Aspartate/tyrosine/aromatic aminotransferase [Mycobacterium avium paratuberculosis S397]	Cytoplasmic	9.97
2505114892_2504756090_151 MAPs32780 Polyketide cyclase / dehydrase and lipid transport. [Mycobacterium avium paratuberculosis S397]	Cytoplasmic	8.96
2505114893_2504756090_136 MAPs32790 Polyketide cyclase / dehydrase and lipid transport. [Mycobacterium avium paratuberculosis S397]	Cytoplasmic	8.96
2505114894_2504756090_359 MAPs32800 Predicted acyl-CoA transferases/carnitine dehydratase [Mycobacterium avium paratuberculosis S397]	Cytoplasmic	9.26
2505114895_2504756090_147 MAPs32810 Polyketide cyclase / dehydrase and lipid transport. [Mycobacterium avium paratuberculosis S397]	Cytoplasmic	8.96
2505114896_2504756090_563 MAPs32820 Pyruvate decarboxylase and related thiamine pyrophosphate-requiring enzymes [Mycobacterium avium paratuberculosis S397]	Cytoplasmic	9.26
2505114898_2504756090_200 MAPs32840 hypothetical protein [Mycobacterium avium paratuberculosis S397]	Cytoplasmic	8.96
2505114899_2504756090_491 MAPs32850 Acyl-CoA synthetases (AMP-forming)/AMP-acid ligases II [Mycobacterium avium paratuberculosis S397]	Cytoplasmic	9.97
2505114900_2504756090_396 MAPs32860 Predicted metal-dependent hydrolase of the TIM-barrel fold [Mycobacterium avium paratuberculosis S397]	Cytoplasmic	8.96
2505114902_2504756090_251 MAPs32880 Enoyl-CoA hydratase/carnithine racemase [Mycobacterium avium paratuberculosis S397]	Cytoplasmic	9.26
2505114910_2504756090_176 MAPs32960 Transcriptional regulator [Mycobacterium avium paratuberculosis S397]	Cytoplasmic	8.96
2505114912_2504756090_253 MAPs32980 hypothetical protein [Mycobacterium avium paratuberculosis S397]	Cytoplasmic	8.96
2505114923_2504756090_401 MAPs33090 Predicted acyl-CoA transferases/carnitine dehydratase [Mycobacterium avium paratuberculosis S397]	Cytoplasmic	9.97
2505114924_2504756090_513 MAPs33100 NAD-dependent aldehyde dehydrogenases [Mycobacterium avium paratuberculosis S397]	Cytoplasmic	9.26
2505114925_2504756090_86 MAPs33110 Short-chain alcohol dehydrogenase of unknown specificity [Mycobacterium avium paratuberculosis S397]	Cytoplasmic	9.26
2505114926_2504756090_390 MAPs33120 Transposase and inactivated derivatives [Mycobacterium avium paratuberculosis S397]	Cytoplasmic	8.96
2505114927_2504756090_146 MAPs33130 Dehydrogenases with different specificities (related to short-chain alcohol dehydrogenases) [Mycobacterium avium paratuberculosis S397]	Cytoplasmic	9.26
2505114936_2504756090_243 MAPs33221 Acyl-CoA dehydrogenases [Mycobacterium avium paratuberculosis S397]	Cytoplasmic	9.97
2505114939_2504756090_128 MAPs33250 4-carboxymuconolactone decarboxylase [Mycobacterium avium paratuberculosis S397]	Cytoplasmic	8.96
2505114940_2504756090_297 MAPs33260 3-hydroxyisobutyrate dehydrogenase and related beta-hydroxyacid dehydrogenases [Mycobacterium avium paratuberculosis S397]	Cytoplasmic	9.26
2505114941_2504756090_366 MAPs33270 Predicted metal-dependent hydrolase of the TIM-barrel fold [Mycobacterium avium paratuberculosis S397]	Cytoplasmic	8.96
2505114942_2504756090_380 MAPs33280 Predicted metal-dependent hydrolase of the TIM-barrel fold [Mycobacterium avium paratuberculosis S397]	Cytoplasmic	8.96
2505114944_2504756090_288 MAPs33300 hypothetical protein [Mycobacterium avium paratuberculosis S397]	Cytoplasmic	8.96
2505114945_2504756090_157 MAPs33310 hypothetical protein [Mycobacterium avium paratuberculosis S397]	Cytoplasmic	8.96
2505114949_2504756090_330 MAPs33350 Nucleoside-diphosphate-sugar epimerases [Mycobacterium avium paratuberculosis S397]	Cytoplasmic	8.96
2505114951_2504756090_550 MAPs33370 Acetyl-CoA acetyltransferase [Mycobacterium avium paratuberculosis S397]	Cytoplasmic	8.96
2505114952_2504756090_338 MAPs33380 Lysophospholipase [Mycobacterium avium paratuberculosis S397]	Cytoplasmic	8.96
2505114953_2504756090_271 MAPs33390 3-hydroxyisobutyrate dehydrogenase and related beta-hydroxyacid dehydrogenases [Mycobacterium avium paratuberculosis S397]	Cytoplasmic	9.26
2505114960_2504756090_204 MAPs33460 Transcriptional regulator [Mycobacterium avium paratuberculosis S397]	Cytoplasmic	8.96
2505114961_2504756090_384 MAPs33470 acetyl-CoA acetyltransferases [Mycobacterium avium paratuberculosis S397]	Cytoplasmic	9.97
2505114962_2504756090_388 MAPs33480 Acyl-CoA dehydrogenases [Mycobacterium avium paratuberculosis S397]	Cytoplasmic	9.97
2505114963_2504756090_432 MAPs33490 Predicted metal-dependent hydrolase of the TIM-barrel fold [Mycobacterium avium paratuberculosis S397]	Cytoplasmic	8.96
2505114965_2504756090_427 MAPs33510 Phenylpropionate dioxygenase and related ring-hydroxylating dioxygenases, large terminal subunit [Mycobacterium avium paratuberculosis S397]	Cytoplasmic	9.97
2505114967_2504756090_409 MAPs33530 Imidazolonepropionase and related amidohydrolases [Mycobacterium avium paratuberculosis S397]	Cytoplasmic	8.96
2505114969_2504756090_365 MAPs33550 Acyl-CoA dehydrogenases [Mycobacterium avium paratuberculosis S397]	Cytoplasmic	9.97
2505114974_2504756090_282 MAPs33600 oxidoreductase, SDR family [Mycobacterium avium paratuberculosis S397]	Cytoplasmic	9.97
2505114975_2504756090_280 MAPs33610 Short-chain alcohol dehydrogenase of unknown specificity [Mycobacterium avium paratuberculosis S397]	Cytoplasmic	9.97
2505114976_2504756090_269 MAPs33620 Dehydrogenases with different specificities (related to short-chain alcohol dehydrogenases) [Mycobacterium avium paratuberculosis S397]	Cytoplasmic	9.26
2505114977_2504756090_815 MAPs33630 Predicted acyl-CoA transferases/carnitine dehydratase [Mycobacterium avium paratuberculosis S397]	Cytoplasmic	9.97
2505114979_2504756090_417 MAPs33650 Xaa-Pro aminopeptidase [Mycobacterium avium paratuberculosis S397]	Cytoplasmic	8.96
2505114983_2504756090_247 MAPs33690 Bacterial regulatory proteins, tetR family. [Mycobacterium avium paratuberculosis S397]	Cytoplasmic	8.96
2505114984_2504756090_184 MAPs33700 Dehydrogenases with different specificities (related to short-chain alcohol dehydrogenases) [Mycobacterium avium paratuberculosis S397]	Cytoplasmic	9.97
2505114986_2504756090_273 MAPs33720 Predicted hydrolases or acyltransferases (alpha/beta hydrolase superfamily) [Mycobacterium avium paratuberculosis S397]	Cytoplasmic	8.96
2505114987_2504756090_329 MAPs33730 Predicted metal-dependent hydrolase [Mycobacterium avium paratuberculosis S397]	Cytoplasmic	8.96
2505114988_2504756090_275 MAPs33740 Dehydrogenases with different specificities (related to short-chain alcohol dehydrogenases) [Mycobacterium avium paratuberculosis S397]	Cytoplasmic	9.26
2505114989_2504756090_436 MAPs33750 Coenzyme F420-dependent N5,N10-methylene tetrahydromethanopterin reductase and related flavin-dependent oxidoreductases [Mycobacterium avium paratuberculosis S397]	Cytoplasmic	9.97
2505114992_2504756090_580 MAPs33780 2-polyprenyl-6-methoxyphenol hydroxylase and related FAD-dependent oxidoreductases [Mycobacterium avium paratuberculosis S397]	Cytoplasmic	8.96
2505114993_2504756090_287 MAPs33790 Predicted hydrolases or acyltransferases (alpha/beta hydrolase superfamily) [Mycobacterium avium paratuberculosis S397]	Cytoplasmic	9.97
2505114994_2504756090_225 MAPs33800 Transcriptional regulator [Mycobacterium avium paratuberculosis S397]	Cytoplasmic	9.26
2505114997_2504756090_217 MAPs33830 Response regulator containing a CheY-like receiver domain and an HTH DNA-binding domain [Mycobacterium avium paratuberculosis S397]	Cytoplasmic	9.97
2505115000_2504756090_379 MAPs33860 acetyl-CoA acetyltransferases [Mycobacterium avium paratuberculosis S397]	Cytoplasmic	9.97
2505115002_2504756090_287 MAPs33880 proline-specific peptidases, Bacillus coagulans-type subfamily [Mycobacterium avium paratuberculosis S397]	Cytoplasmic	8.96
2505115003_2504756090_254 MAPs33890 Enoyl-CoA hydratase/carnithine racemase [Mycobacterium avium paratuberculosis S397]	Cytoplasmic	9.97
2505115004_2504756090_360 MAPs33900 Acyl-CoA dehydrogenases [Mycobacterium avium paratuberculosis S397]	Cytoplasmic	9.26
2505115006_2504756090_225 MAPs33912 Acyl-CoA dehydrogenase, C-terminal domain. [Mycobacterium avium paratuberculosis S397]	Cytoplasmic	8.96
2505115008_2504756090_121 MAPs33940 Ferredoxin [Mycobacterium avium paratuberculosis S397]	Cytoplasmic	8.96
2505115010_2504756090_421 MAPs33960 Predicted metal-dependent hydrolase of the TIM-barrel fold [Mycobacterium avium paratuberculosis S397]	Cytoplasmic	8.96
2505115011_2504756090_346 MAPs33970 Predicted acyl-CoA transferases/carnitine dehydratase [Mycobacterium avium paratuberculosis S397]	Cytoplasmic	9.97
2505115012_2504756090_318 MAPs33980 F420-dependent oxidoreductase, MSMEG_4879 family [Mycobacterium avium paratuberculosis S397]	Cytoplasmic	9.97
2505115013_2504756090_135 MAPs33990 methylmalonyl-CoA mutase C-terminal domain [Mycobacterium avium paratuberculosis S397]	Cytoplasmic	8.96
2505115014_2504756090_525 MAPs34000 methylmalonyl-CoA mutase N-terminal domain [Mycobacterium avium paratuberculosis S397]	Cytoplasmic	8.96
2505115015_2504756090_274 MAPs34010 Dehydrogenases with different specificities (related to short-chain alcohol dehydrogenases) [Mycobacterium avium paratuberculosis S397]	Cytoplasmic	9.26
2505115016_2504756090_270 MAPs34020 Methylase involved in ubiquinone/menaquinone biosynthesis [Mycobacterium avium paratuberculosis S397]	Cytoplasmic	9.97
2505115018_2504756090_67 MAPs34040 Cold shock proteins [Mycobacterium avium paratuberculosis S397]	Cytoplasmic	9.26
2505115024_2504756090_279 MAPs34100 oxidoreductase, SDR family [Mycobacterium avium paratuberculosis S397]	Cytoplasmic	9.97
2505115032_2504756090_256 MAPs34180 Enoyl-CoA hydratase/carnithine racemase [Mycobacterium avium paratuberculosis S397]	Cytoplasmic	9.26
2505115033_2504756090_388 MAPs34190 Pyruvate/2-oxoglutarate dehydrogenase complex, dihydrolipoamide acyltransferase (E2) component, and related enzymes [Mycobacterium avium paratuberculosis S397]	Cytoplasmic	9.97
2505115034_2504756090_351 MAPs34200 Pyruvate/2-oxoglutarate dehydrogenase complex, dehydrogenase (E1) component, eukaryotic type, beta subunit [Mycobacterium avium paratuberculosis S397]	Cytoplasmic	9.97
2505115035_2504756090_363 MAPs34210 pyruvate dehydrogenase E1 component, alpha subunit [Mycobacterium avium paratuberculosis S397]	Cytoplasmic	9.26
2505115036_2504756090_273 MAPs34220 Citrate lyase beta subunit [Mycobacterium avium paratuberculosis S397]	Cytoplasmic	9.97
2505115038_2504756090_388 MAPs34240 Acyl-CoA dehydrogenases [Mycobacterium avium paratuberculosis S397]	Cytoplasmic	9.97
2505115039_2504756090_671 MAPs34250 Acetyl/propionyl-CoA carboxylase, alpha subunit [Mycobacterium avium paratuberculosis S397]	Cytoplasmic	9.97
2505115040_2504756090_533 MAPs34260 Acetyl-CoA carboxylase, carboxyltransferase component (subunits alpha and beta) [Mycobacterium avium paratuberculosis S397]	Cytoplasmic	9.97
2505115044_2504756090_268 MAPs34300 Short-chain dehydrogenases of various substrate specificities [Mycobacterium avium paratuberculosis S397]	Cytoplasmic	9.26
2505115046_2504756090_215 MAPs34320 Oligoribonuclease (3''->5'' exoribonuclease) [Mycobacterium avium paratuberculosis S397]	Cytoplasmic	9.97
2505115052_2504756090_412 MAPs34380 Predicted acetyltransferase involved in intracellular survival and related acetyltransferases [Mycobacterium avium paratuberculosis S397]	Cytoplasmic	8.96
2505115058_2504756090_443 MAPs34440 Acetylornithine deacetylase/Succinyl-diaminopimelate desuccinylase and related deacylases [Mycobacterium avium paratuberculosis S397]	Cytoplasmic	8.96
2505115062_2504756090_302 MAPs34480 Predicted transcriptional regulators [Mycobacterium avium paratuberculosis S397]	Cytoplasmic	8.96
2505115063_2504756090_381 MAPs34490 Phenylpropionate dioxygenase and related ring-hydroxylating dioxygenases, large terminal subunit [Mycobacterium avium paratuberculosis S397]	Cytoplasmic	9.26
2505115065_2504756090_488 MAPs34510 NAD-dependent aldehyde dehydrogenases [Mycobacterium avium paratuberculosis S397]	Cytoplasmic	9.97
2505115066_2504756090_145 MAPs34520 Acyl dehydratase [Mycobacterium avium paratuberculosis S397]	Cytoplasmic	8.96
2505115069_2504756090_521 MAPs34550 Acyl-CoA synthetases (AMP-forming)/AMP-acid ligases II [Mycobacterium avium paratuberculosis S397]	Cytoplasmic	9.97
2505115070_2504756090_375 MAPs34560 Rieske [2Fe-2S] domain. [Mycobacterium avium paratuberculosis S397]	Cytoplasmic	8.96
2505115074_2504756090_807 MAPs34600 Predicted acyl-CoA transferases/carnitine dehydratase [Mycobacterium avium paratuberculosis S397]	Cytoplasmic	9.97
2505115075_2504756090_273 MAPs34610 Transcriptional regulators [Mycobacterium avium paratuberculosis S397]	Cytoplasmic	9.97
2505115076_2504756090_238 MAPs34620 Short-chain alcohol dehydrogenase of unknown specificity [Mycobacterium avium paratuberculosis S397]	Cytoplasmic	9.26
2505115078_2504756090_333 MAPs34640 Acyl-CoA dehydrogenases [Mycobacterium avium paratuberculosis S397]	Cytoplasmic	9.26
2505115079_2504756090_375 MAPs34650 Acyl-CoA dehydrogenases [Mycobacterium avium paratuberculosis S397]	Cytoplasmic	9.97
2505115080_2504756090_382 MAPs34660 Acyl-CoA dehydrogenases [Mycobacterium avium paratuberculosis S397]	Cytoplasmic	9.97
2505115081_2504756090_311 MAPs34670 Acyl-CoA dehydrogenases [Mycobacterium avium paratuberculosis S397]	Cytoplasmic	8.96
2505115082_2504756090_498 MAPs34680 Acyl-CoA synthetases (AMP-forming)/AMP-acid ligases II [Mycobacterium avium paratuberculosis S397]	Cytoplasmic	9.97
2505115084_2504756090_402 MAPs34700 Predicted metal-dependent hydrolase of the TIM-barrel fold [Mycobacterium avium paratuberculosis S397]	Cytoplasmic	8.96
2505115088_2504756090_655 MAPs34740 Serine phosphatase RsbU, regulator of sigma subunit [Mycobacterium avium paratuberculosis S397]	Cytoplasmic	8.96
2505115089_2504756090_413 MAPs34750 Acyl-CoA dehydrogenases [Mycobacterium avium paratuberculosis S397]	Cytoplasmic	9.97
2505115090_2504756090_382 MAPs34760 Acyl-CoA dehydrogenases [Mycobacterium avium paratuberculosis S397]	Cytoplasmic	9.97
2505115091_2504756090_319 MAPs34770 Esterase/lipase [Mycobacterium avium paratuberculosis S397]	Cytoplasmic	9.97
2505115093_2504756090_385 MAPs34790 oxidoreductase, Rxyl_3153 family [Mycobacterium avium paratuberculosis S397]	Cytoplasmic	9.97
2505115096_2504756090_205 MAPs34820 Transcriptional regulator [Mycobacterium avium paratuberculosis S397]	Cytoplasmic	8.96
2505115097_2504756090_274 MAPs34830 Dehydrogenases with different specificities (related to short-chain alcohol dehydrogenases) [Mycobacterium avium paratuberculosis S397]	Cytoplasmic	9.26
2505115099_2504756090_498 MAPs34850 Acetyl-CoA carboxylase, carboxyltransferase component (subunits alpha and beta) [Mycobacterium avium paratuberculosis S397]	Cytoplasmic	9.97
2505115100_2504756090_342 MAPs34860 probable F420-dependent oxidoreductase, MSMEG_2249 family [Mycobacterium avium paratuberculosis S397]	Cytoplasmic	8.96
2505115101_2504756090_126 MAPs34870 SnoaL-like polyketide cyclase. [Mycobacterium avium paratuberculosis S397]	Cytoplasmic	8.96
2505115103_2504756090_540 MAPs34890 Predicted flavoprotein involved in K+ transport [Mycobacterium avium paratuberculosis S397]	Cytoplasmic	9.97
2505115104_2504756090_337 MAPs34900 Rieske [2Fe-2S] domain. [Mycobacterium avium paratuberculosis S397]	Cytoplasmic	8.96
2505115107_2504756090_550 MAPs34930 Acyl-CoA synthetases (AMP-forming)/AMP-acid ligases II [Mycobacterium avium paratuberculosis S397]	Cytoplasmic	9.97
2505115110_2504756090_408 MAPs34960 Predicted acyl-CoA transferases/carnitine dehydratase [Mycobacterium avium paratuberculosis S397]	Cytoplasmic	9.97
2505115111_2504756090_381 MAPs34970 Acetyl-CoA acetyltransferase [Mycobacterium avium paratuberculosis S397]	Cytoplasmic	9.97
2505115112_2504756090_397 MAPs34980 Acyl-CoA dehydrogenases [Mycobacterium avium paratuberculosis S397]	Cytoplasmic	8.96
2505115113_2504756090_348 MAPs34990 Acyl-CoA dehydrogenases [Mycobacterium avium paratuberculosis S397]	Cytoplasmic	9.97
2505115114_2504756090_276 MAPs35000 Predicted metal-dependent hydrolase of the TIM-barrel fold [Mycobacterium avium paratuberculosis S397]	Cytoplasmic	8.96
2505115115_2504756090_545 MAPs35010 Acyl-CoA synthetases (AMP-forming)/AMP-acid ligases II [Mycobacterium avium paratuberculosis S397]	Cytoplasmic	9.97
2505115116_2504756090_400 MAPs35020 Predicted metal-dependent hydrolase of the TIM-barrel fold [Mycobacterium avium paratuberculosis S397]	Cytoplasmic	8.96
2505115117_2504756090_274 MAPs35030 Enoyl-CoA hydratase/carnithine racemase [Mycobacterium avium paratuberculosis S397]	Cytoplasmic	9.97
2505115119_2504756090_338 MAPs35050 Dihydrodipicolinate synthase/N-acetylneuraminate lyase [Mycobacterium avium paratuberculosis S397]	Cytoplasmic	8.96
2505115120_2504756090_265 MAPs35060 Dehydrogenases with different specificities (related to short-chain alcohol dehydrogenases) [Mycobacterium avium paratuberculosis S397]	Cytoplasmic	9.26
2505115121_2504756090_262 MAPs35070 Transcriptional regulator [Mycobacterium avium paratuberculosis S397]	Cytoplasmic	8.96
2505115122_2504756090_296 MAPs35080 Enoyl-CoA hydratase/carnithine racemase [Mycobacterium avium paratuberculosis S397]	Cytoplasmic	9.97
2505115123_2504756090_231 MAPs35090 hypothetical protein [Mycobacterium avium paratuberculosis S397]	Cytoplasmic	8.96
2505115125_2504756090_270 MAPs35110 Enoyl-CoA hydratase/carnithine racemase [Mycobacterium avium paratuberculosis S397]	Cytoplasmic	9.97
2505115126_2504756090_266 MAPs35120 Enoyl-CoA hydratase/carnithine racemase [Mycobacterium avium paratuberculosis S397]	Cytoplasmic	9.97
2505115127_2504756090_220 MAPs35131 Acyl-CoA synthetases (AMP-forming)/AMP-acid ligases II [Mycobacterium avium paratuberculosis S397]	Cytoplasmic	8.96
2505115128_2504756090_261 MAPs35132 Acyl-CoA synthetases (AMP-forming)/AMP-acid ligases II [Mycobacterium avium paratuberculosis S397]	Cytoplasmic	9.97
2505115129_2504756090_524 MAPs35150 Acyl-CoA synthetases (AMP-forming)/AMP-acid ligases II [Mycobacterium avium paratuberculosis S397]	Cytoplasmic	9.97
2505115130_2504756090_518 MAPs35160 Acyl-CoA synthetases (AMP-forming)/AMP-acid ligases II [Mycobacterium avium paratuberculosis S397]	Cytoplasmic	9.26
2505115132_2504756090_230 MAPs35180 Transcriptional regulators [Mycobacterium avium paratuberculosis S397]	Cytoplasmic	9.97
2505115133_2504756090_397 MAPs35190 Acyl-CoA dehydrogenases [Mycobacterium avium paratuberculosis S397]	Cytoplasmic	9.97
2505115134_2504756090_399 MAPs35200 Predicted acyl-CoA transferases/carnitine dehydratase [Mycobacterium avium paratuberculosis S397]	Cytoplasmic	9.97
2505115135_2504756090_406 MAPs35210 acetyl-CoA acetyltransferases [Mycobacterium avium paratuberculosis S397]	Cytoplasmic	9.97
2505115136_2504756090_246 MAPs35220 Dehydrogenases with different specificities (related to short-chain alcohol dehydrogenases) [Mycobacterium avium paratuberculosis S397]	Cytoplasmic	9.26
2505115137_2504756090_397 MAPs35230 Acyl-CoA dehydrogenases [Mycobacterium avium paratuberculosis S397]	Cytoplasmic	9.26
2505115138_2504756090_273 MAPs35240 oxidoreductase, SDR family [Mycobacterium avium paratuberculosis S397]	Cytoplasmic	9.97
2505115140_2504756090_358 MAPs35260 Predicted aminoglycoside phosphotransferase [Mycobacterium avium paratuberculosis S397]	Cytoplasmic	8.96
2505115148_2504756090_204 MAPs35340 non-canonical purine NTP pyrophosphatase, rdgB/HAM1 family [Mycobacterium avium paratuberculosis S397]	Cytoplasmic	9.26
2505115149_2504756090_259 MAPs35350 ribonuclease PH [Mycobacterium avium paratuberculosis S397]	Cytoplasmic	9.97
2505115150_2504756090_227 MAPs35360 Metal-dependent hydrolases of the beta-lactamase superfamily III [Mycobacterium avium paratuberculosis S397]	Cytoplasmic	8.96
2505115151_2504756090_275 MAPs35370 glutamate racemase [Mycobacterium avium paratuberculosis S397]	Cytoplasmic	8.96
2505115154_2504756090_195 MAPs35400 Domain of unknown function (DUF2017). [Mycobacterium avium paratuberculosis S397]	Cytoplasmic	8.96
2505115158_2504756090_871 MAPs35440 alpha-glucan phosphorylases [Mycobacterium avium paratuberculosis S397]	Cytoplasmic	9.26
2505115159_2504756090_694 MAPs35450 Glycosidases [Mycobacterium avium paratuberculosis S397]	Cytoplasmic	9.97
2505115160_2504756090_731 MAPs35460 alpha-1,4-glucan:alpha-1,4-glucan 6-glycosyltransferase [Mycobacterium avium paratuberculosis S397]	Cytoplasmic	9.26
2505115162_2504756090_393 MAPs35480 acetyl-CoA acetyltransferases [Mycobacterium avium paratuberculosis S397]	Cytoplasmic	9.97
2505115163_2504756090_154 MAPs35490 methylmalonyl-CoA epimerase [Mycobacterium avium paratuberculosis S397]	Cytoplasmic	8.96
2505115164_2504756090_223 MAPs35500 Predicted nuclease of the RecB family [Mycobacterium avium paratuberculosis S397]	Cytoplasmic	8.96
2505115167_2504756090_294 MAPs35530 Transcriptional regulator [Mycobacterium avium paratuberculosis S397]	Cytoplasmic	9.26
2505115168_2504756090_495 MAPs35540 Adenosine deaminase [Mycobacterium avium paratuberculosis S397]	Cytoplasmic	9.97
2505115169_2504756090_168 MAPs35550 O-6-methylguanine DNA methyltransferase [Mycobacterium avium paratuberculosis S397]	Cytoplasmic	9.26
2505115174_2504756090_412 MAPs35600 UDP-N-acetylglucosamine 1-carboxyvinyltransferase [Mycobacterium avium paratuberculosis S397]	Cytoplasmic	9.97
2505115175_2504756090_197 MAPs35610 ATP:cob(I)alamin adenosyltransferase [Mycobacterium avium paratuberculosis S397]	Cytoplasmic	9.26
2505115177_2504756090_121 MAPs35630 ATP synthase, F1 epsilon subunit (delta in mitochondria) [Mycobacterium avium paratuberculosis S397]	Cytoplasmic	8.96
2505115180_2504756090_554 MAPs35660 proton translocating ATP synthase, F1 alpha subunit [Mycobacterium avium paratuberculosis S397]	Cytoplasmic	9.97
2505115188_2504756090_300 MAPs35740 protein-(glutamine-N5) methyltransferase, release factor-specific [Mycobacterium avium paratuberculosis S397]	Cytoplasmic	9.97
2505115189_2504756090_357 MAPs35750 peptide chain release factor 1 [Mycobacterium avium paratuberculosis S397]	Cytoplasmic	10
2505115190_2504756090_80 MAPs35760 ribosomal protein L31 [Mycobacterium avium paratuberculosis S397]	Cytoplasmic	9.26
2505115191_2504756090_620 MAPs35770 transcription termination factor Rho [Mycobacterium avium paratuberculosis S397]	Cytoplasmic	9.26
2505115193_2504756090_360 MAPs35790 threonine synthase [Mycobacterium avium paratuberculosis S397]	Cytoplasmic	9.26
2505115194_2504756090_441 MAPs35800 Homoserine dehydrogenase [Mycobacterium avium paratuberculosis S397]	Cytoplasmic	9.97
2505115195_2504756090_472 MAPs35810 diaminopimelate decarboxylase [Mycobacterium avium paratuberculosis S397]	Cytoplasmic	9.97
2505115196_2504756090_550 MAPs35820 arginyl-tRNA synthetase [Mycobacterium avium paratuberculosis S397]	Cytoplasmic	9.97
2505115199_2504756090_362 MAPs35850 hypothetical protein [Mycobacterium avium paratuberculosis S397]	Cytoplasmic	9.26
2505115207_2504756090_290 MAPs35930 hypothetical protein [Mycobacterium avium paratuberculosis S397]	Cytoplasmic	8.96
2505115211_2504756090_337 MAPs35970 Threonine dehydrogenase and related Zn-dependent dehydrogenases [Mycobacterium avium paratuberculosis S397]	Cytoplasmic	9.97
2505115212_2504756090_516 MAPs35980 Domain of unknown function DUF222./HNH endonuclease. [Mycobacterium avium paratuberculosis S397]	Cytoplasmic	8.96
2505115217_2504756090_218 MAPs36030 hypoxanthine phosphoribosyltransferase [Mycobacterium avium paratuberculosis S397]	Cytoplasmic	9.97
2505115218_2504756090_320 MAPs36040 tRNA(Ile)-lysidine synthetase, N-terminal domain [Mycobacterium avium paratuberculosis S397]	Cytoplasmic	9.26
2505115219_2504756090_357 MAPs36050 putative hydrolase/uncharacterized protein, coenzyme F420 biosynthesis associated [Mycobacterium avium paratuberculosis S397]	Cytoplasmic	8.96
2505115221_2504756090_162 MAPs36070 Inorganic pyrophosphatase [Mycobacterium avium paratuberculosis S397]	Cytoplasmic	9.97
2505115224_2504756090_233 MAPs36100 Glycosyltransferases involved in cell wall biogenesis [Mycobacterium avium paratuberculosis S397]	Cytoplasmic	8.96
2505115226_2504756090_318 MAPs36120 Nucleoside-diphosphate-sugar epimerases [Mycobacterium avium paratuberculosis S397]	Cytoplasmic	9.97
2505115229_2504756090_401 MAPs36150 DNA polymerase III, delta'' subunit [Mycobacterium avium paratuberculosis S397]	Cytoplasmic	9.97
2505115231_2504756090_912 MAPs36170 DNA topoisomerase I, bacterial [Mycobacterium avium paratuberculosis S397]	Cytoplasmic	9.97
2505115234_2504756090_67 MAPs36200 Cold shock proteins [Mycobacterium avium paratuberculosis S397]	Cytoplasmic	9.26
2505115235_2504756090_776 MAPs36210 helicase/secretion neighborhood putative DEAH-box helicase [Mycobacterium avium paratuberculosis S397]	Cytoplasmic	8.96
2505115236_2504756090_345 MAPs36220 hypothetical protein [Mycobacterium avium paratuberculosis S397]	Cytoplasmic	8.96
2505115242_2504756090_391 MAPs36280 helicase/secretion neighborhood ATPase [Mycobacterium avium paratuberculosis S397]	Cytoplasmic	9.97
2505115245_2504756090_300 MAPs36310 HAD-superfamily subfamily IB hydrolase, TIGR01490 [Mycobacterium avium paratuberculosis S397]	Cytoplasmic	9.97
2505115252_2504756090_650 MAPs36380 acetate--CoA ligase [Mycobacterium avium paratuberculosis S397]	Cytoplasmic	9.97
2505115255_2504756090_321 MAPs36410 Predicted hydrolases or acyltransferases (alpha/beta hydrolase superfamily) [Mycobacterium avium paratuberculosis S397]	Cytoplasmic	8.96
2505115257_2504756090_272 MAPs36430 ADP-ribose pyrophosphatase [Mycobacterium avium paratuberculosis S397]	Cytoplasmic	9.26
2505115259_2504756090_226 MAPs36450 endonuclease III [Mycobacterium avium paratuberculosis S397]	Cytoplasmic	9.97
2505115261_2504756090_224 MAPs36470 cAMP-binding proteins - catabolite gene activator and regulatory subunit of cAMP-dependent protein kinases [Mycobacterium avium paratuberculosis S397]	Cytoplasmic	9.97
2505115262_2504756090_252 MAPs36480 Zn-dependent hydrolases, including glyoxylases [Mycobacterium avium paratuberculosis S397]	Cytoplasmic	8.96
2505115265_2504756090_340 MAPs36510 Oxyanion-translocating ATPase [Mycobacterium avium paratuberculosis S397]	Cytoplasmic	8.96
2505115270_2504756090_367 MAPs36560 Cysteine synthase [Mycobacterium avium paratuberculosis S397]	Cytoplasmic	9.26
2505115273_2504756090_441 MAPs36590 hypothetical protein [Mycobacterium avium paratuberculosis S397]	Cytoplasmic	8.96
2505115274_2504756090_186 MAPs36600 hypothetical protein [Mycobacterium avium paratuberculosis S397]	Cytoplasmic	8.96
2505115279_2504756090_236 MAPs36650 haloacid dehalogenase superfamily, subfamily IA, variant 3 with third motif having DD or ED/haloacid dehalogenase superfamily, subfamily IA, variant 1 with third motif having Dx(3-4)D or Dx(3-4)E [Mycobacterium avium paratuberculosis S397]	Cytoplasmic	8.96
2505115282_2504756090_300 MAPs36680 Anti-anti-sigma regulatory factor (antagonist of anti-sigma factor) [Mycobacterium avium paratuberculosis S397]	Cytoplasmic	8.96
2505115284_2504756090_136 MAPs36700 Anti-sigma regulatory factor (Ser/Thr protein kinase) [Mycobacterium avium paratuberculosis S397]	Cytoplasmic	8.96
2505115287_2504756090_343 MAPs36730 hypothetical protein [Mycobacterium avium paratuberculosis S397]	Cytoplasmic	8.96
2505115289_2504756090_229 MAPs36750 HemK-related putative methylase [Mycobacterium avium paratuberculosis S397]	Cytoplasmic	9.26
2505115290_2504756090_184 MAPs36760 intracellular protease, PfpI family [Mycobacterium avium paratuberculosis S397]	Cytoplasmic	9.26
2505115291_2504756090_328 MAPs36770 F420-dependent oxidoreductase, G6PDH family [Mycobacterium avium paratuberculosis S397]	Cytoplasmic	8.96
2505115296_2504756090_330 MAPs36820 selenium donor protein [Mycobacterium avium paratuberculosis S397]	Cytoplasmic	8.96
2505115298_2504756090_433 MAPs36840 seryl-tRNA(sec) selenium transferase [Mycobacterium avium paratuberculosis S397]	Cytoplasmic	9.97
2505115299_2504756090_570 MAPs36850 Selenocysteine-specific translation elongation factor [Mycobacterium avium paratuberculosis S397]	Cytoplasmic	9.97
2505115300_2504756090_154 MAPs36860 Uncharacterized conserved protein [Mycobacterium avium paratuberculosis S397]	Cytoplasmic	9.97
2505115304_2504756090_327 MAPs36900 MoxR-like ATPases [Mycobacterium avium paratuberculosis S397]	Cytoplasmic	9.97
2505115309_2504756090_238 MAPs36950 Predicted transcriptional regulators [Mycobacterium avium paratuberculosis S397]	Cytoplasmic	8.96
2505115310_2504756090_508 MAPs36960 glycerol kinase [Mycobacterium avium paratuberculosis S397]	Cytoplasmic	9.26
2505115311_2504756090_490 MAPs36970 hypothetical protein [Mycobacterium avium paratuberculosis S397]	Cytoplasmic	8.96
2505115313_2504756090_381 MAPs36990 Selenocysteine lyase [Mycobacterium avium paratuberculosis S397]	Cytoplasmic	9.26
2505115314_2504756090_321 MAPs37000 probable methyltransferase [Mycobacterium avium paratuberculosis S397]	Cytoplasmic	8.96
2505115316_2504756090_433 MAPs37020 TIGR03440 family protein [Mycobacterium avium paratuberculosis S397]	Cytoplasmic	8.96
2505115322_2504756090_328 MAPs37080 aspartate-semialdehyde dehydrogenase (peptidoglycan organisms) [Mycobacterium avium paratuberculosis S397]	Cytoplasmic	9.97
2505115323_2504756090_421 MAPs37090 aspartate kinase, monofunctional class [Mycobacterium avium paratuberculosis S397]	Cytoplasmic	8.96
2505115324_2504756090_599 MAPs37100 2-isopropylmalate synthase, yeast type [Mycobacterium avium paratuberculosis S397]	Cytoplasmic	8.96
2505115326_2504756090_294 MAPs37120 exonuclease, DNA polymerase III, epsilon subunit family [Mycobacterium avium paratuberculosis S397]	Cytoplasmic	9.97
2505115328_2504756090_235 MAPs37140 Predicted glutamine amidotransferase [Mycobacterium avium paratuberculosis S397]	Cytoplasmic	8.96
2505115329_2504756090_203 MAPs37150 recombination protein RecR [Mycobacterium avium paratuberculosis S397]	Cytoplasmic	9.97
2505115333_2504756090_415 MAPs37191 FAD/FMN-containing dehydrogenases [Mycobacterium avium paratuberculosis S397]	Cytoplasmic	8.96
2505115335_2504756090_436 MAPs37210 Cyclopropane fatty acid synthase and related methyltransferases [Mycobacterium avium paratuberculosis S397]	Cytoplasmic	9.97
2505115336_2504756090_612 MAPs37220 DNA polymerase III, subunit gamma and tau [Mycobacterium avium paratuberculosis S397]	Cytoplasmic	9.97
2505115341_2504756090_125 MAPs37270 hypothetical protein [Mycobacterium avium paratuberculosis S397]	Cytoplasmic	8.96
2505115343_2504756090_561 MAPs37290 hypothetical protein [Mycobacterium avium paratuberculosis S397]	Cytoplasmic	8.96
2505115346_2504756090_442 MAPs37320 hypothetical protein [Mycobacterium avium paratuberculosis S397]	Cytoplasmic	8.96
2505115348_2504756090_355 MAPs37340 Uncharacterized conserved protein related to dihydrodipicolinate reductase [Mycobacterium avium paratuberculosis S397]	Cytoplasmic	8.96
2505115351_2504756090_327 MAPs37370 Nucleoside-diphosphate-sugar epimerases [Mycobacterium avium paratuberculosis S397]	Cytoplasmic	9.97
2505115352_2504756090_191 MAPs37380 Uncharacterized protein conserved in bacteria [Mycobacterium avium paratuberculosis S397]	Cytoplasmic	8.96
2505115353_2504756090_134 MAPs37390 Uncharacterized protein conserved in bacteria [Mycobacterium avium paratuberculosis S397]	Cytoplasmic	8.96
2505115356_2504756090_538 MAPs37420 chaperonin GroL [Mycobacterium avium paratuberculosis S397]	Cytoplasmic	9.97
2505115357_2504756090_100 MAPs37430 Co-chaperonin GroES (HSP10) [Mycobacterium avium paratuberculosis S397]	Cytoplasmic	9.26
2505115359_2504756090_156 MAPs37450 ribosomal-protein-alanine acetyltransferase [Mycobacterium avium paratuberculosis S397]	Cytoplasmic	9.97
2505115361_2504756090_159 MAPs37470 ATPase, YjeE family [Mycobacterium avium paratuberculosis S397]	Cytoplasmic	8.96
2505115365_2504756090_354 MAPs37510 Predicted aminoglycoside phosphotransferase [Mycobacterium avium paratuberculosis S397]	Cytoplasmic	9.97
2505115369_2504756090_234 MAPs37550 Response regulators consisting of a CheY-like receiver domain and a winged-helix DNA-binding domain [Mycobacterium avium paratuberculosis S397]	Cytoplasmic	9.97
2505115372_2504756090_608 MAPs37580 Alkyl sulfatase and related hydrolases [Mycobacterium avium paratuberculosis S397]	Cytoplasmic	8.96
2505115374_2504756090_264 MAPs37592 NADPH:quinone reductase and related Zn-dependent oxidoreductases [Mycobacterium avium paratuberculosis S397]	Cytoplasmic	9.26
2505115376_2504756090_427 MAPs37620 Acyl-CoA dehydrogenases [Mycobacterium avium paratuberculosis S397]	Cytoplasmic	9.97
2505115377_2504756090_254 MAPs37630 Dehydrogenases with different specificities (related to short-chain alcohol dehydrogenases) [Mycobacterium avium paratuberculosis S397]	Cytoplasmic	9.26
2505115378_2504756090_352 MAPs37640 Predicted aminoglycoside phosphotransferase [Mycobacterium avium paratuberculosis S397]	Cytoplasmic	9.97
2505115380_2504756090_202 MAPs37660 Fructose-2,6-bisphosphatase [Mycobacterium avium paratuberculosis S397]	Cytoplasmic	8.96
2505115381_2504756090_292 MAPs37670 Predicted aminoglycoside phosphotransferase [Mycobacterium avium paratuberculosis S397]	Cytoplasmic	9.97
2505115384_2504756090_463 MAPs37700 glutamate decarboxylase [Mycobacterium avium paratuberculosis S397]	Cytoplasmic	9.26
2505115388_2504756090_384 MAPs37741 glucosamine--fructose-6-phosphate aminotransferase (isomerizing) [Mycobacterium avium paratuberculosis S397]	Cytoplasmic	9.97
2505115389_2504756090_265 MAPs37742 Glucosamine 6-phosphate synthetase, contains amidotransferase and phosphosugar isomerase domains [Mycobacterium avium paratuberculosis S397]	Cytoplasmic	9.26
2505115392_2504756090_346 MAPs37780 probable F420-dependent oxidoreductase, Rv3520c family [Mycobacterium avium paratuberculosis S397]	Cytoplasmic	8.96
2505115393_2504756090_487 MAPs37790 hypothetical protein [Mycobacterium avium paratuberculosis S397]	Cytoplasmic	9.26
2505115396_2504756090_166 MAPs37820 Ribosomal protein S9 [Mycobacterium avium paratuberculosis S397]	Cytoplasmic	9.97
2505115397_2504756090_147 MAPs37830 ribosomal protein L13, bacterial type [Mycobacterium avium paratuberculosis S397]	Cytoplasmic	9.26
2505115400_2504756090_405 MAPs37860 type VII secretion-associated protein, Rv3446c family, C-terminal domain [Mycobacterium avium paratuberculosis S397]	Cytoplasmic	8.96
2505115408_2504756090_186 MAPs37940 ribosomal protein L17 [Mycobacterium avium paratuberculosis S397]	Cytoplasmic	9.97
2505115409_2504756090_347 MAPs37950 DNA-directed RNA polymerase, alpha subunit, bacterial and chloroplast-type [Mycobacterium avium paratuberculosis S397]	Cytoplasmic	9.97
2505115410_2504756090_201 MAPs37960 ribosomal protein S4, bacterial/organelle type [Mycobacterium avium paratuberculosis S397]	Cytoplasmic	9.97
2505115411_2504756090_138 MAPs37970 30S ribosomal protein S11 [Mycobacterium avium paratuberculosis S397]	Cytoplasmic	9.26
2505115412_2504756090_124 MAPs37980 30S ribosomal protein S13 [Mycobacterium avium paratuberculosis S397]	Cytoplasmic	9.97
2505115413_2504756090_73 MAPs37990 translation initiation factor IF-1 [Mycobacterium avium paratuberculosis S397]	Cytoplasmic	9.97
2505115414_2504756090_282 MAPs38000 probable F420-dependent oxidoreductase, MSMEG_4141 family [Mycobacterium avium paratuberculosis S397]	Cytoplasmic	8.96
2505115415_2504756090_288 MAPs38010 probable F420-dependent oxidoreductase, MSMEG_4141 family [Mycobacterium avium paratuberculosis S397]	Cytoplasmic	8.96
2505115416_2504756090_331 MAPs38020 dTDP-glucose 4,6-dehydratase [Mycobacterium avium paratuberculosis S397]	Cytoplasmic	9.97
2505115423_2504756090_306 MAPs38090 Predicted phosphohydrolases [Mycobacterium avium paratuberculosis S397]	Cytoplasmic	8.96
2505115427_2504756090_474 MAPs38130 hypothetical protein [Mycobacterium avium paratuberculosis S397]	Cytoplasmic	8.96
2505115428_2504756090_506 MAPs38140 methylmalonic acid semialdehyde dehydrogenase [Mycobacterium avium paratuberculosis S397]	Cytoplasmic	9.97
2505115429_2504756090_386 MAPs38150 Acyl-CoA dehydrogenases [Mycobacterium avium paratuberculosis S397]	Cytoplasmic	9.97
2505115430_2504756090_295 MAPs38160 3-hydroxyisobutyrate dehydrogenase [Mycobacterium avium paratuberculosis S397]	Cytoplasmic	9.26
2505115431_2504756090_168 MAPs38170 Transcriptional regulators [Mycobacterium avium paratuberculosis S397]	Cytoplasmic	8.96
2505115432_2504756090_352 MAPs38180 Histidinol-phosphate/aromatic aminotransferase and cobyric acid decarboxylase [Mycobacterium avium paratuberculosis S397]	Cytoplasmic	9.26
2505115433_2504756090_341 MAPs38190 3-oxoacyl-[acyl-carrier-protein] synthase III [Mycobacterium avium paratuberculosis S397]	Cytoplasmic	9.26
2505115434_2504756090_215 MAPs38200 hypothetical protein [Mycobacterium avium paratuberculosis S397]	Cytoplasmic	8.96
2505115435_2504756090_589 MAPs38210 Thiamine pyrophosphate-requiring enzymes [acetolactate synthase, pyruvate dehydrogenase (cytochrome), glyoxylate carboligase, phosphonopyruvate decarboxylase] [Mycobacterium avium paratuberculosis S397]	Cytoplasmic	9.26
2505115439_2504756090_208 MAPs38250 Methylase involved in ubiquinone/menaquinone biosynthesis [Mycobacterium avium paratuberculosis S397]	Cytoplasmic	9.26
2505115441_2504756090_413 MAPs38270 2-polyprenyl-6-methoxyphenol hydroxylase and related FAD-dependent oxidoreductases [Mycobacterium avium paratuberculosis S397]	Cytoplasmic	9.97
2505115445_2504756090_181 MAPs38310 Adenylate kinase and related kinases [Mycobacterium avium paratuberculosis S397]	Cytoplasmic	9.97
2505115448_2504756090_221 MAPs38340 hypothetical protein [Mycobacterium avium paratuberculosis S397]	Cytoplasmic	8.96
2505115449_2504756090_454 MAPs38350 Sugar (pentulose and hexulose) kinases [Mycobacterium avium paratuberculosis S397]	Cytoplasmic	9.97
2505115450_2504756090_326 MAPs38360 Phosphoglycerate dehydrogenase and related dehydrogenases [Mycobacterium avium paratuberculosis S397]	Cytoplasmic	9.97
2505115452_2504756090_410 MAPs38380 Threonine dehydrogenase and related Zn-dependent dehydrogenases [Mycobacterium avium paratuberculosis S397]	Cytoplasmic	9.97
2505115454_2504756090_306 MAPs38400 methyltransferase, putative, TIGR00027 family [Mycobacterium avium paratuberculosis S397]	Cytoplasmic	8.96
2505115457_2504756090_376 MAPs38422 Periplasmic serine proteases (ClpP class) [Mycobacterium avium paratuberculosis S397]	Cytoplasmic	8.96
2505115458_2504756090_308 MAPs38440 probable F420-dependent oxidoreductase, Rv2161c family [Mycobacterium avium paratuberculosis S397]	Cytoplasmic	9.26
2505115459_2504756090_146 MAPs38450 ribosomal protein L15, bacterial/organelle [Mycobacterium avium paratuberculosis S397]	Cytoplasmic	9.97
2505115460_2504756090_71 MAPs38460 ribosomal protein L30, bacterial/organelle [Mycobacterium avium paratuberculosis S397]	Cytoplasmic	9.26
2505115461_2504756090_224 MAPs38470 ribosomal protein S5, bacterial/organelle type [Mycobacterium avium paratuberculosis S397]	Cytoplasmic	9.97
2505115462_2504756090_135 MAPs38480 ribosomal protein L18, bacterial type [Mycobacterium avium paratuberculosis S397]	Cytoplasmic	9.26
2505115463_2504756090_179 MAPs38490 ribosomal protein L6, bacterial type [Mycobacterium avium paratuberculosis S397]	Cytoplasmic	9.26
2505115464_2504756090_132 MAPs38500 Ribosomal protein S8 [Mycobacterium avium paratuberculosis S397]	Cytoplasmic	9.26
2505115465_2504756090_61 MAPs38510 Ribosomal protein S14 [Mycobacterium avium paratuberculosis S397]	Cytoplasmic	9.26
2505115466_2504756090_187 MAPs38520 Ribosomal protein L5 [Mycobacterium avium paratuberculosis S397]	Cytoplasmic	9.97
2505115467_2504756090_105 MAPs38530 ribosomal protein L24, bacterial/organelle [Mycobacterium avium paratuberculosis S397]	Cytoplasmic	9.26
2505115468_2504756090_122 MAPs38540 ribosomal protein L14, bacterial/organelle [Mycobacterium avium paratuberculosis S397]	Cytoplasmic	9.97
2505115469_2504756090_500 MAPs38550 Domain of unknown function DUF222./HNH endonuclease. [Mycobacterium avium paratuberculosis S397]	Cytoplasmic	8.96
2505115474_2504756090_789 MAPs38600 Arylsulfatase A and related enzymes [Mycobacterium avium paratuberculosis S397]	Cytoplasmic	9.97
2505115475_2504756090_116 MAPs38610 30S ribosomal protein S17 [Mycobacterium avium paratuberculosis S397]	Cytoplasmic	9.26
2505115477_2504756090_138 MAPs38630 ribosomal protein L16, bacterial/organelle [Mycobacterium avium paratuberculosis S397]	Cytoplasmic	9.97
2505115478_2504756090_280 MAPs38640 ribosomal protein S3, bacterial type [Mycobacterium avium paratuberculosis S397]	Cytoplasmic	9.97
2505115479_2504756090_175 MAPs38650 ribosomal protein L22, bacterial type [Mycobacterium avium paratuberculosis S397]	Cytoplasmic	9.26
2505115480_2504756090_93 MAPs38660 ribosomal protein S19, bacterial/organelle [Mycobacterium avium paratuberculosis S397]	Cytoplasmic	9.26
2505115481_2504756090_280 MAPs38670 ribosomal protein L2, bacterial/organellar [Mycobacterium avium paratuberculosis S397]	Cytoplasmic	9.97
2505115482_2504756090_100 MAPs38680 Ribosomal protein L23 [Mycobacterium avium paratuberculosis S397]	Cytoplasmic	9.26
2505115483_2504756090_217 MAPs38690 50S ribosomal protein L4, bacterial/organelle [Mycobacterium avium paratuberculosis S397]	Cytoplasmic	9.97
2505115484_2504756090_217 MAPs38700 50S ribosomal protein L3, bacterial [Mycobacterium avium paratuberculosis S397]	Cytoplasmic	9.26
2505115485_2504756090_101 MAPs38710 ribosomal protein S10, bacterial/organelle [Mycobacterium avium paratuberculosis S397]	Cytoplasmic	9.97
2505115490_2504756090_402 MAPs38760 heme/flavin dehydrogenase, mycofactocin system [Mycobacterium avium paratuberculosis S397]	Cytoplasmic	9.97
2505115491_2504756090_404 MAPs38770 radical SAM peptide maturase, mycofactocin system [Mycobacterium avium paratuberculosis S397]	Cytoplasmic	9.97
2505115495_2504756090_328 MAPs38810 Uncharacterized protein conserved in bacteria [Mycobacterium avium paratuberculosis S397]	Cytoplasmic	8.96
2505115496_2504756090_262 MAPs38820 Aldo/keto reductases, related to diketogulonate reductase [Mycobacterium avium paratuberculosis S397]	Cytoplasmic	9.97
2505115497_2504756090_275 MAPs38830 Archaeal fructose-1,6-bisphosphatase and related enzymes of inositol monophosphatase family [Mycobacterium avium paratuberculosis S397]	Cytoplasmic	9.26
2505115498_2504756090_367 MAPs38840 NAD(P)H-nitrite reductase [Mycobacterium avium paratuberculosis S397]	Cytoplasmic	9.97
2505115500_2504756090_264 MAPs38860 oxidoreductase, SDR family [Mycobacterium avium paratuberculosis S397]	Cytoplasmic	9.97
2505115504_2504756090_396 MAPs38900 translation elongation factor TU [Mycobacterium avium paratuberculosis S397]	Cytoplasmic	9.97
2505115505_2504756090_701 MAPs38910 translation elongation factor EF-G [Mycobacterium avium paratuberculosis S397]	Cytoplasmic	9.97
2505115506_2504756090_156 MAPs38920 ribosomal protein S7, bacterial/organelle [Mycobacterium avium paratuberculosis S397]	Cytoplasmic	9.26
2505115507_2504756090_124 MAPs38930 ribosomal protein S12, bacterial/organelle [Mycobacterium avium paratuberculosis S397]	Cytoplasmic	9.26
2505115508_2504756090_210 MAPs38940 Transcriptional regulator [Mycobacterium avium paratuberculosis S397]	Cytoplasmic	8.96
2505115511_2504756090_255 MAPs38970 Enoyl-CoA hydratase/carnithine racemase [Mycobacterium avium paratuberculosis S397]	Cytoplasmic	9.97
2505115513_2504756090_312 MAPs38990 Enoyl-CoA hydratase/carnithine racemase [Mycobacterium avium paratuberculosis S397]	Cytoplasmic	9.97
2505115514_2504756090_542 MAPs39000 Acyl-CoA dehydrogenases [Mycobacterium avium paratuberculosis S397]	Cytoplasmic	9.97
2505115515_2504756090_251 MAPs39010 Endonuclease IV [Mycobacterium avium paratuberculosis S397]	Cytoplasmic	8.96
2505115516_2504756090_1316 MAPs39020 DNA-directed RNA polymerase, beta'' subunit, predominant form [Mycobacterium avium paratuberculosis S397]	Cytoplasmic	9.97
2505115517_2504756090_1144 MAPs39030 DNA-directed RNA polymerase, beta subunit [Mycobacterium avium paratuberculosis S397]	Cytoplasmic	9.97
2505115519_2504756090_501 MAPs39050 Lignostilbene-alpha,beta-dioxygenase and related enzymes [Mycobacterium avium paratuberculosis S397]	Cytoplasmic	8.96
2505115522_2504756090_196 MAPs39080 Ribosomal protein L10 [Mycobacterium avium paratuberculosis S397]	Cytoplasmic	9.26
2505115524_2504756090_306 MAPs39100 Transcriptional regulator/sugar kinase [Mycobacterium avium paratuberculosis S397]	Cytoplasmic	9.26
2505115530_2504756090_286 MAPs39160 Cyclopropane fatty acid synthase and related methyltransferases [Mycobacterium avium paratuberculosis S397]	Cytoplasmic	9.97
2505115531_2504756090_298 MAPs39170 Cyclopropane fatty acid synthase and related methyltransferases [Mycobacterium avium paratuberculosis S397]	Cytoplasmic	9.97
2505115532_2504756090_232 MAPs39180 Uncharacterized protein conserved in bacteria [Mycobacterium avium paratuberculosis S397]	Cytoplasmic	8.96
2505115533_2504756090_420 MAPs39190 RNA polymerase sigma factor, sigma-70 family [Mycobacterium avium paratuberculosis S397]	Cytoplasmic	9.97
2505115534_2504756090_235 MAPs39200 ribosomal protein L1, bacterial/chloroplast [Mycobacterium avium paratuberculosis S397]	Cytoplasmic	9.97
2505115535_2504756090_142 MAPs39210 50S ribosomal protein L11 [Mycobacterium avium paratuberculosis S397]	Cytoplasmic	9.26
2505115536_2504756090_256 MAPs39220 transcription termination/antitermination factor NusG [Mycobacterium avium paratuberculosis S397]	Cytoplasmic	9.97
2505115542_2504756090_55 MAPs39280 ribosomal protein L33, bacterial type [Mycobacterium avium paratuberculosis S397]	Cytoplasmic	9.26
2505115545_2504756090_68 MAPs39310 Uncharacterized protein conserved in bacteria (DUF2191). [Mycobacterium avium paratuberculosis S397]	Cytoplasmic	8.96
2505115546_2504756090_237 MAPs39320 Zn-dependent hydrolases, including glyoxylases [Mycobacterium avium paratuberculosis S397]	Cytoplasmic	9.97
2505115548_2504756090_231 MAPs39340 Enoyl-CoA hydratase/carnithine racemase [Mycobacterium avium paratuberculosis S397]	Cytoplasmic	9.26
2505115552_2504756090_155 MAPs39380 cyanate hydratase [Mycobacterium avium paratuberculosis S397]	Cytoplasmic	9.26
2505115554_2504756090_171 MAPs39400 Nitroreductase [Mycobacterium avium paratuberculosis S397]	Cytoplasmic	8.96
2505115555_2504756090_257 MAPs39410 Cyclopropane fatty acid synthase and related methyltransferases [Mycobacterium avium paratuberculosis S397]	Cytoplasmic	9.97
2505115556_2504756090_1096 MAPs39420 exodeoxyribonuclease V, gamma subunit [Mycobacterium avium paratuberculosis S397]	Cytoplasmic	9.97
2505115557_2504756090_466 MAPs39430 ATP-dependent exoDNAse (exonuclease V) beta subunit (contains helicase and exonuclease domains) [Mycobacterium avium paratuberculosis S397]	Cytoplasmic	9.97
2505115558_2504756090_611 MAPs39440 hypothetical protein [Mycobacterium avium paratuberculosis S397]	Cytoplasmic	8.96
2505115559_2504756090_574 MAPs39450 exodeoxyribonuclease V, alpha subunit [Mycobacterium avium paratuberculosis S397]	Cytoplasmic	8.96
2505115569_2504756090_236 MAPs39550 Transcriptional regulators [Mycobacterium avium paratuberculosis S397]	Cytoplasmic	9.97
2505115571_2504756090_198 MAPs39570 2-polyprenyl-6-methoxyphenol hydroxylase and related FAD-dependent oxidoreductases [Mycobacterium avium paratuberculosis S397]	Cytoplasmic	8.96
2505115573_2504756090_320 MAPs39590 methyltransferase, putative, TIGR00027 family [Mycobacterium avium paratuberculosis S397]	Cytoplasmic	8.96
2505115577_2504756090_233 MAPs39630 ANTAR domain./PAS fold. [Mycobacterium avium paratuberculosis S397]	Cytoplasmic	8.96
2505115578_2504756090_251 MAPs39640 Uncharacterized conserved protein [Mycobacterium avium paratuberculosis S397]	Cytoplasmic	8.96
2505115580_2504756090_390 MAPs39660 galactose-1-phosphate uridylyltransferase, family 1 [Mycobacterium avium paratuberculosis S397]	Cytoplasmic	8.96
2505115583_2504756090_296 MAPs39690 Uncharacterized conserved protein [Mycobacterium avium paratuberculosis S397]	Cytoplasmic	8.96
2505115589_2504756090_163 MAPs39750 Uncharacterized protein conserved in bacteria [Mycobacterium avium paratuberculosis S397]	Cytoplasmic	9.97
2505115591_2504756090_337 MAPs39770 Glycerol-3-phosphate dehydrogenase [Mycobacterium avium paratuberculosis S397]	Cytoplasmic	9.97
2505115596_2504756090_246 MAPs39812 Geranylgeranyl pyrophosphate synthase [Mycobacterium avium paratuberculosis S397]	Cytoplasmic	9.97
2505115599_2504756090_296 MAPs39850 ubiquinone/menaquinone biosynthesis methyltransferases [Mycobacterium avium paratuberculosis S397]	Cytoplasmic	9.26
2505115600_2504756090_384 MAPs39860 Glycosyltransferase [Mycobacterium avium paratuberculosis S397]	Cytoplasmic	9.97
2505115603_2504756090_261 MAPs39890 Predicted hydrolases or acyltransferases (alpha/beta hydrolase superfamily) [Mycobacterium avium paratuberculosis S397]	Cytoplasmic	8.96
2505115604_2504756090_326 MAPs39900 L-alanine-DL-glutamate epimerase and related enzymes of enolase superfamily [Mycobacterium avium paratuberculosis S397]	Cytoplasmic	8.96
2505115605_2504756090_534 MAPs39910 Predicted metal-dependent hydrolase with the TIM-barrel fold [Mycobacterium avium paratuberculosis S397]	Cytoplasmic	8.96
2505115606_2504756090_533 MAPs39920 Acyl-CoA synthetases (AMP-forming)/AMP-acid ligases II [Mycobacterium avium paratuberculosis S397]	Cytoplasmic	9.97
2505115608_2504756090_306 MAPs39940 Predicted oxidoreductases (related to aryl-alcohol dehydrogenases) [Mycobacterium avium paratuberculosis S397]	Cytoplasmic	9.97
2505115610_2504756090_300 MAPs39960 naphthoate synthase (dihydroxynaphthoic acid synthetase) [Mycobacterium avium paratuberculosis S397]	Cytoplasmic	9.97
2505115611_2504756090_298 MAPs39970 Short-chain dehydrogenases of various substrate specificities [Mycobacterium avium paratuberculosis S397]	Cytoplasmic	9.97
2505115616_2504756090_363 MAPs40020 Acyl-CoA synthetases (AMP-forming)/AMP-acid ligases II [Mycobacterium avium paratuberculosis S397]	Cytoplasmic	9.97
2505115624_2504756090_258 MAPs40100 5''-deoxy-5''-methylthioadenosine phosphorylase [Mycobacterium avium paratuberculosis S397]	Cytoplasmic	9.97
2505115626_2504756090_335 MAPs40120 3-oxoacyl-(acyl-carrier-protein) synthase III [Mycobacterium avium paratuberculosis S397]	Cytoplasmic	9.26
2505115629_2504756090_434 MAPs40150 ATPases involved in chromosome partitioning [Mycobacterium avium paratuberculosis S397]	Cytoplasmic	8.96
2505115634_2504756090_202 MAPs40200 Fructose-2,6-bisphosphatase [Mycobacterium avium paratuberculosis S397]	Cytoplasmic	8.96
2505115635_2504756090_445 MAPs40210 glutamate-1-semialdehyde-2,1-aminomutase [Mycobacterium avium paratuberculosis S397]	Cytoplasmic	9.26
2505115638_2504756090_393 MAPs40240 L-alanine-DL-glutamate epimerase and related enzymes of enolase superfamily [Mycobacterium avium paratuberculosis S397]	Cytoplasmic	8.96
2505115639_2504756090_305 MAPs40250 2-dehydropantoate 2-reductase [Mycobacterium avium paratuberculosis S397]	Cytoplasmic	9.97
2505115643_2504756090_394 MAPs40290 Coenzyme F420-dependent N5,N10-methylene tetrahydromethanopterin reductase and related flavin-dependent oxidoreductases [Mycobacterium avium paratuberculosis S397]	Cytoplasmic	9.26
2505115652_2504756090_326 MAPs40380 Delta-aminolevulinic acid dehydratase [Mycobacterium avium paratuberculosis S397]	Cytoplasmic	9.26
2505115653_2504756090_552 MAPs40390 Uroporphyrinogen-III synthase [Mycobacterium avium paratuberculosis S397]	Cytoplasmic	9.97
2505115654_2504756090_315 MAPs40400 porphobilinogen deaminase [Mycobacterium avium paratuberculosis S397]	Cytoplasmic	9.97
2505115655_2504756090_126 MAPs40411 Glutamyl-tRNA reductase [Mycobacterium avium paratuberculosis S397]	Cytoplasmic	8.96
2505115656_2504756090_333 MAPs40412 glutamyl-tRNA reductase [Mycobacterium avium paratuberculosis S397]	Cytoplasmic	9.26
2505115660_2504756090_877 MAPs40460 hypothetical protein [Mycobacterium avium paratuberculosis S397]	Cytoplasmic	9.26
2505115661_2504756090_220 MAPs40470 hypothetical protein [Mycobacterium avium paratuberculosis S397]	Cytoplasmic	8.96
2505115662_2504756090_261 MAPs40480 hypothetical protein [Mycobacterium avium paratuberculosis S397]	Cytoplasmic	8.96
2505115664_2504756090_209 MAPs40500 hypothetical protein [Mycobacterium avium paratuberculosis S397]	Cytoplasmic	8.96
2505115665_2504756090_303 MAPs40510 HAD-superfamily subfamily IB hydrolase, TIGR01490 [Mycobacterium avium paratuberculosis S397]	Cytoplasmic	9.97
2505115667_2504756090_299 MAPs40530 Cyclopropane fatty acid synthase and related methyltransferases [Mycobacterium avium paratuberculosis S397]	Cytoplasmic	9.97
2505115668_2504756090_301 MAPs40540 1-acyl-sn-glycerol-3-phosphate acyltransferase [Mycobacterium avium paratuberculosis S397]	Cytoplasmic	8.96
2505115669_2504756090_375 MAPs40550 Nucleoside-diphosphate-sugar epimerases [Mycobacterium avium paratuberculosis S397]	Cytoplasmic	8.96
2505115671_2504756090_295 MAPs40570 pyrroline-5-carboxylate reductase [Mycobacterium avium paratuberculosis S397]	Cytoplasmic	9.26
2505115673_2504756090_280 MAPs40590 Sugar phosphate isomerases/epimerases [Mycobacterium avium paratuberculosis S397]	Cytoplasmic	8.96
2505115675_2504756090_338 MAPs40610 Exopolyphosphatase [Mycobacterium avium paratuberculosis S397]	Cytoplasmic	9.97
2505115676_2504756090_264 MAPs40620 hypothetical protein [Mycobacterium avium paratuberculosis S397]	Cytoplasmic	8.96
2505115677_2504756090_315 MAPs40630 hypothetical protein [Mycobacterium avium paratuberculosis S397]	Cytoplasmic	8.96
2505115678_2504756090_166 MAPs40640 ADP-ribose pyrophosphatase [Mycobacterium avium paratuberculosis S397]	Cytoplasmic	8.96
2505115679_2504756090_227 MAPs40650 Response regulators consisting of a CheY-like receiver domain and a winged-helix DNA-binding domain [Mycobacterium avium paratuberculosis S397]	Cytoplasmic	9.97
2505115683_2504756090_169 MAPs40690 Protein of unknown function (DUF2596). [Mycobacterium avium paratuberculosis S397]	Cytoplasmic	8.96
2505115684_2504756090_424 MAPs40700 UDP-N-acetylglucosamine: 1L-myo-inositol-1-phosphate 1-alpha-D-N-acetylglucosaminyltransferase [Mycobacterium avium paratuberculosis S397]	Cytoplasmic	9.26
2505115686_2504756090_249 MAPs40720 Short-chain alcohol dehydrogenase of unknown specificity [Mycobacterium avium paratuberculosis S397]	Cytoplasmic	9.97
2505115689_2504756090_174 MAPs40750 Protein of unknown function (DUF2505). [Mycobacterium avium paratuberculosis S397]	Cytoplasmic	8.96
2505115690_2504756090_287 MAPs40760 Predicted amidohydrolase [Mycobacterium avium paratuberculosis S397]	Cytoplasmic	9.26
2505115692_2504756090_223 MAPs40780 deoxyribose-phosphate aldolase [Mycobacterium avium paratuberculosis S397]	Cytoplasmic	9.97
2505115694_2504756090_205 MAPs40800 hypothetical protein [Mycobacterium avium paratuberculosis S397]	Cytoplasmic	8.96
2505115697_2504756090_224 MAPs40830 Transcriptional regulator [Mycobacterium avium paratuberculosis S397]	Cytoplasmic	8.96
2505115698_2504756090_306 MAPs40840 Cyclopropane fatty acid synthase and related methyltransferases [Mycobacterium avium paratuberculosis S397]	Cytoplasmic	9.97
2505115699_2504756090_286 MAPs40850 Cyclopropane fatty acid synthase and related methyltransferases [Mycobacterium avium paratuberculosis S397]	Cytoplasmic	9.97
2505115700_2504756090_277 MAPs40860 3-hydroxyacyl-CoA dehydrogenase [Mycobacterium avium paratuberculosis S397]	Cytoplasmic	9.97
2505115701_2504756090_428 MAPs40870 isocitrate lyase/isocitrate lyase [Mycobacterium avium paratuberculosis S397]	Cytoplasmic	9.97
2505115704_2504756090_474 MAPs40900 Predicted transcriptional regulator [Mycobacterium avium paratuberculosis S397]	Cytoplasmic	8.96
2505115712_2504756090_465 MAPs40980 dihydrolipoamide dehydrogenase [Mycobacterium avium paratuberculosis S397]	Cytoplasmic	9.97
2505115716_2504756090_507 MAPs41020 NAD-dependent aldehyde dehydrogenases [Mycobacterium avium paratuberculosis S397]	Cytoplasmic	9.26
2505115719_2504756090_303 MAPs41050 Enoyl-CoA hydratase/carnithine racemase [Mycobacterium avium paratuberculosis S397]	Cytoplasmic	9.97
2505115726_2504756090_171 MAPs41120 Protein of unknown function (DUF664). [Mycobacterium avium paratuberculosis S397]	Cytoplasmic	8.96
2505115728_2504756090_576 MAPs41140 N-acyl-D-aspartate/D-glutamate deacylase [Mycobacterium avium paratuberculosis S397]	Cytoplasmic	9.97
2505115731_2504756090_293 MAPs41170 Protein of unknown function (DUF559). [Mycobacterium avium paratuberculosis S397]	Cytoplasmic	8.96
2505115732_2504756090_541 MAPs41180 chaperonin GroL [Mycobacterium avium paratuberculosis S397]	Cytoplasmic	9.97
2505115733_2504756090_230 MAPs41190 Xaa-Pro aminopeptidase [Mycobacterium avium paratuberculosis S397]	Cytoplasmic	8.96
2505115736_2504756090_404 MAPs41220 molybdenum cofactor synthesis domain [Mycobacterium avium paratuberculosis S397]	Cytoplasmic	9.26
2505115742_2504756090_260 MAPs41280 Protein of unknown function (DUF2867). [Mycobacterium avium paratuberculosis S397]	Cytoplasmic	8.96
2505115743_2504756090_272 MAPs41290 Enoyl-CoA hydratase/carnithine racemase [Mycobacterium avium paratuberculosis S397]	Cytoplasmic	9.97
2505115744_2504756090_340 MAPs41300 probable F420-dependent oxidoreductase, MSMEG_2256 family [Mycobacterium avium paratuberculosis S397]	Cytoplasmic	8.96
2505115745_2504756090_213 MAPs41310 Uncharacterized protein, similar to the N-terminal domain of Lon protease [Mycobacterium avium paratuberculosis S397]	Cytoplasmic	8.96
2505115746_2504756090_379 MAPs41320 carboxylate-amine ligase, YbdK family [Mycobacterium avium paratuberculosis S397]	Cytoplasmic	9.97
2505115750_2504756090_197 MAPs41360 peptide deformylase [Mycobacterium avium paratuberculosis S397]	Cytoplasmic	9.26
2505115752_2504756090_272 MAPs41380 exodeoxyribonuclease III [Mycobacterium avium paratuberculosis S397]	Cytoplasmic	9.26
2505115756_2504756090_532 MAPs41430 thiamine biosynthesis protein ThiC [Mycobacterium avium paratuberculosis S397]	Cytoplasmic	9.97
2505115760_2504756090_291 MAPs41470 probable F420-dependent oxidoreductase, Rv1855c family [Mycobacterium avium paratuberculosis S397]	Cytoplasmic	9.97
2505115769_2504756090_252 MAPs41560 Uncharacterized enzyme of thiazole biosynthesis [Mycobacterium avium paratuberculosis S397]	Cytoplasmic	9.97
2505115771_2504756090_319 MAPs41580 glycine oxidase ThiO [Mycobacterium avium paratuberculosis S397]	Cytoplasmic	8.96
2505115772_2504756090_223 MAPs41600 thiamine-phosphate pyrophosphorylase [Mycobacterium avium paratuberculosis S397]	Cytoplasmic	8.96
2505115776_2504756090_763 MAPs41640 Serine/threonine protein kinase [Mycobacterium avium paratuberculosis S397]	Cytoplasmic	8.96
2505115777_2504756090_287 MAPs41650 hypothetical protein [Mycobacterium avium paratuberculosis S397]	Cytoplasmic	8.96
2505115783_2504756090_387 MAPs41710 acetate kinase [Mycobacterium avium paratuberculosis S397]	Cytoplasmic	9.97
2505115784_2504756090_695 MAPs41720 phosphate acetyltransferase [Mycobacterium avium paratuberculosis S397]	Cytoplasmic	9.97
2505115785_2504756090_336 MAPs41730 glucose-6-phosphate dehydrogenase (coenzyme-F420) [Mycobacterium avium paratuberculosis S397]	Cytoplasmic	8.96
2505115786_2504756090_247 MAPs41740 Zn-dependent hydrolases, including glyoxylases [Mycobacterium avium paratuberculosis S397]	Cytoplasmic	8.96
2505115790_2504756090_248 MAPs41780 Dehydrogenases with different specificities (related to short-chain alcohol dehydrogenases) [Mycobacterium avium paratuberculosis S397]	Cytoplasmic	9.97
2505115791_2504756090_398 MAPs41790 Acyl-CoA dehydrogenases [Mycobacterium avium paratuberculosis S397]	Cytoplasmic	9.97
2505115792_2504756090_382 MAPs41800 Acyl-CoA dehydrogenases [Mycobacterium avium paratuberculosis S397]	Cytoplasmic	9.97
2505115793_2504756090_220 MAPs41810 Transcriptional regulator [Mycobacterium avium paratuberculosis S397]	Cytoplasmic	8.96
2505115797_2504756090_408 MAPs41850 O-succinylhomoserine sulfhydrylase [Mycobacterium avium paratuberculosis S397]	Cytoplasmic	9.97
2505115801_2504756090_432 MAPs41890 adenylosuccinate synthase [Mycobacterium avium paratuberculosis S397]	Cytoplasmic	9.97
2505115806_2504756090_154 MAPs41940 Protein of unknown function (DUF3151). [Mycobacterium avium paratuberculosis S397]	Cytoplasmic	8.96
2505115809_2504756090_449 MAPs41970 3-oxoacid CoA-transferase, B subunit/3-oxoacid CoA-transferase, A subunit [Mycobacterium avium paratuberculosis S397]	Cytoplasmic	9.97
2505115814_2504756090_260 MAPs42020 Short-chain dehydrogenases of various substrate specificities [Mycobacterium avium paratuberculosis S397]	Cytoplasmic	9.26
2505115816_2504756090_848 MAPs42040 ATP-dependent chaperone ClpB [Mycobacterium avium paratuberculosis S397]	Cytoplasmic	9.97
2505115818_2504756090_393 MAPs42060 2-polyprenylphenol hydroxylase and related flavodoxin oxidoreductases [Mycobacterium avium paratuberculosis S397]	Cytoplasmic	9.97
2505115819_2504756090_300 MAPs42070 Galactose mutarotase and related enzymes [Mycobacterium avium paratuberculosis S397]	Cytoplasmic	8.96
2505115823_2504756090_211 MAPs42110 Hydroxyneurosporene synthase (CrtC). [Mycobacterium avium paratuberculosis S397]	Cytoplasmic	8.96
2505115826_2504756090_394 MAPs42140 Geranylgeranyl pyrophosphate synthase [Mycobacterium avium paratuberculosis S397]	Cytoplasmic	9.97
2505115829_2504756090_131 MAPs42170 Predicted transcriptional regulators [Mycobacterium avium paratuberculosis S397]	Cytoplasmic	8.96
2505115830_2504756090_392 MAPs42180 chaperone protein DnaJ [Mycobacterium avium paratuberculosis S397]	Cytoplasmic	9.97
2505115831_2504756090_227 MAPs42190 Molecular chaperone GrpE (heat shock protein) [Mycobacterium avium paratuberculosis S397]	Cytoplasmic	8.96
2505115832_2504756090_623 MAPs42200 chaperone protein DnaK [Mycobacterium avium paratuberculosis S397]	Cytoplasmic	9.97
2505115833_2504756090_199 MAPs42210 hypothetical protein [Mycobacterium avium paratuberculosis S397]	Cytoplasmic	8.96
2505115842_2504756090_414 MAPs42300 Aspartate/tyrosine/aromatic aminotransferase [Mycobacterium avium paratuberculosis S397]	Cytoplasmic	9.97
2505115844_2504756090_291 MAPs42320 glucose-1-phosphate thymidylyltransferase, short form [Mycobacterium avium paratuberculosis S397]	Cytoplasmic	9.26
2505115846_2504756090_274 MAPs42340 uncharacterized Actinobacterial protein TIGR03083 [Mycobacterium avium paratuberculosis S397]	Cytoplasmic	8.96
2505115847_2504756090_441 MAPs42350 nucleotide sugar dehydrogenase [Mycobacterium avium paratuberculosis S397]	Cytoplasmic	9.97
2505115853_2504756090_190 MAPs42410 deoxycytidine triphosphate deaminase [Mycobacterium avium paratuberculosis S397]	Cytoplasmic	9.26
2505115862_2504756090_254 MAPs42500 hypothetical protein [Mycobacterium avium paratuberculosis S397]	Cytoplasmic	8.96
2505115863_2504756090_461 MAPs42510 Transposase and inactivated derivatives [Mycobacterium avium paratuberculosis S397]	Cytoplasmic	8.96
2505115869_2504756090_466 MAPs42570 Mannitol-1-phosphate/altronate dehydrogenases [Mycobacterium avium paratuberculosis S397]	Cytoplasmic	9.97
2505115870_2504756090_260 MAPs42580 hypothetical protein [Mycobacterium avium paratuberculosis S397]	Cytoplasmic	8.96
2505115876_2504756090_339 MAPs42640 Putative NADP-dependent oxidoreductases [Mycobacterium avium paratuberculosis S397]	Cytoplasmic	9.97
2505115878_2504756090_128 MAPs42660 hypothetical protein [Mycobacterium avium paratuberculosis S397]	Cytoplasmic	8.96
2505115879_2504756090_457 MAPs42670 hypothetical protein [Mycobacterium avium paratuberculosis S397]	Cytoplasmic	9.26
2505115881_2504756090_408 MAPs42690 hypothetical protein [Mycobacterium avium paratuberculosis S397]	Cytoplasmic	8.96
2505115882_2504756090_206 MAPs42700 Transcriptional regulator [Mycobacterium avium paratuberculosis S397]	Cytoplasmic	8.96
2505115883_2504756090_159 MAPs42710 hypothetical protein [Mycobacterium avium paratuberculosis S397]	Cytoplasmic	8.96
2505115889_2504756090_473 MAPs42770 Arylsulfatase A and related enzymes [Mycobacterium avium paratuberculosis S397]	Cytoplasmic	8.96
2505115890_2504756090_90 MAPs42780 hypothetical protein [Mycobacterium avium paratuberculosis S397]	Cytoplasmic	9.26
2505115891_2504756090_189 MAPs42790 Methyltransferase domain. [Mycobacterium avium paratuberculosis S397]	Cytoplasmic	9.26
2505115896_2504756090_293 MAPs42840 hypothetical protein [Mycobacterium avium paratuberculosis S397]	Cytoplasmic	8.96
2505115904_2504756090_610 MAPs42920 type VII secretion AAA-ATPase EccA [Mycobacterium avium paratuberculosis S397]	Cytoplasmic	8.96
2505115909_2504756090_139 MAPs42970 Fe2+/Zn2+ uptake regulation proteins [Mycobacterium avium paratuberculosis S397]	Cytoplasmic	9.26
2505115910_2504756090_380 MAPs42980 Putative GTPases (G3E family) [Mycobacterium avium paratuberculosis S397]	Cytoplasmic	9.97
2505115913_2504756090_398 MAPs43010 Putative GTPases (G3E family) [Mycobacterium avium paratuberculosis S397]	Cytoplasmic	9.97
2505115914_2504756090_54 MAPs43020 ribosomal protein L33, bacterial type [Mycobacterium avium paratuberculosis S397]	Cytoplasmic	9.26
2505115915_2504756090_101 MAPs43030 Ribosomal protein S14 [Mycobacterium avium paratuberculosis S397]	Cytoplasmic	9.26
2505115916_2504756090_88 MAPs43040 ribosomal protein S18 [Mycobacterium avium paratuberculosis S397]	Cytoplasmic	9.26
2505115920_2504756090_299 MAPs43080 hypothetical protein [Mycobacterium avium paratuberculosis S397]	Cytoplasmic	8.96
2505115923_2504756090_422 MAPs43110 Condensation domain. [Mycobacterium avium paratuberculosis S397]	Cytoplasmic	8.96
2505115931_2504756090_144 MAPs43190 Predicted ester cyclase [Mycobacterium avium paratuberculosis S397]	Cytoplasmic	8.96
2505115936_2504756090_286 MAPs43240 Dehydrogenases with different specificities (related to short-chain alcohol dehydrogenases) [Mycobacterium avium paratuberculosis S397]	Cytoplasmic	9.97
2505115937_2504756090_402 MAPs43250 Transposase and inactivated derivatives [Mycobacterium avium paratuberculosis S397]	Cytoplasmic	8.96
2505115938_2504756090_406 MAPs43260 Putative GTPases (G3E family) [Mycobacterium avium paratuberculosis S397]	Cytoplasmic	9.97
2505115940_2504756090_250 MAPs43280 Predicted thioesterase involved in non-ribosomal peptide biosynthesis [Mycobacterium avium paratuberculosis S397]	Cytoplasmic	9.97
2505115946_2504756090_244 MAPs43340 hypothetical protein [Mycobacterium avium paratuberculosis S397]	Cytoplasmic	8.96
2505115953_2504756090_258 MAPs43410 Probable taurine catabolism dioxygenase [Mycobacterium avium paratuberculosis S397]	Cytoplasmic	9.26
2505115958_2504756090_302 MAPs43460 Uncharacterized protein conserved in bacteria [Mycobacterium avium paratuberculosis S397]	Cytoplasmic	8.96
2505115962_2504756090_323 MAPs43500 Condensation domain. [Mycobacterium avium paratuberculosis S397]	Cytoplasmic	8.96
2505115967_2504756090_733 MAPs43550 Acyl-CoA dehydrogenases [Mycobacterium avium paratuberculosis S397]	Cytoplasmic	9.26
2505115969_2504756090_565 MAPs43570 Acyl-CoA synthetases (AMP-forming)/AMP-acid ligases II [Mycobacterium avium paratuberculosis S397]	Cytoplasmic	9.97
2505115970_2504756090_426 MAPs43580 Predicted eukaryotic-type DNA primase [Mycobacterium avium paratuberculosis S397]	Cytoplasmic	9.97
2505115972_2504756090_194 MAPs43600 Bacterial regulatory proteins, tetR family. [Mycobacterium avium paratuberculosis S397]	Cytoplasmic	8.96
2505115974_2504756090_224 MAPs43620 Allophanate hydrolase subunit 1 [Mycobacterium avium paratuberculosis S397]	Cytoplasmic	9.26
2505115975_2504756090_303 MAPs43630 biotin-dependent carboxylase uncharacterized domain [Mycobacterium avium paratuberculosis S397]	Cytoplasmic	9.97
2505115978_2504756090_387 MAPs43660 Uroporphyrinogen-III synthase [Mycobacterium avium paratuberculosis S397]	Cytoplasmic	8.96
2505115981_2504756090_122 MAPs43690 nitrite reductase [NAD(P)H], small subunit [Mycobacterium avium paratuberculosis S397]	Cytoplasmic	9.26
2505115982_2504756090_833 MAPs43700 nitrite reductase [NAD(P)H], large subunit [Mycobacterium avium paratuberculosis S397]	Cytoplasmic	9.97
2505115983_2504756090_146 MAPs43710 Molecular chaperone (small heat shock protein) [Mycobacterium avium paratuberculosis S397]	Cytoplasmic	8.96
2505115990_2504756090_341 MAPs43780 Isopenicillin N synthase and related dioxygenases [Mycobacterium avium paratuberculosis S397]	Cytoplasmic	9.97
2505115991_2504756090_611 MAPs43790 Acyl-CoA dehydrogenases [Mycobacterium avium paratuberculosis S397]	Cytoplasmic	9.97
2505115992_2504756090_427 MAPs43800 acetyl-CoA acetyltransferases [Mycobacterium avium paratuberculosis S397]	Cytoplasmic	9.97
2505115993_2504756090_454 MAPs43810 Dehydrogenases with different specificities (related to short-chain alcohol dehydrogenases) [Mycobacterium avium paratuberculosis S397]	Cytoplasmic	9.97
2505116004_2504756090_484 MAPs43920 Catalase [Mycobacterium avium paratuberculosis S397]	Cytoplasmic	9.97
2505116005_2504756090_261 MAPs43931 Catalase [Mycobacterium avium paratuberculosis S397]	Cytoplasmic	9.97
2505116006_2504756090_223 MAPs43932 Catalase [Mycobacterium avium paratuberculosis S397]	Cytoplasmic	9.26
2505116008_2504756090_384 MAPs43960 Lactate dehydrogenase and related dehydrogenases [Mycobacterium avium paratuberculosis S397]	Cytoplasmic	9.97
2505116010_2504756090_122 MAPs43980 Predicted ring-cleavage extradiol dioxygenase [Mycobacterium avium paratuberculosis S397]	Cytoplasmic	8.96
2505116011_2504756090_404 MAPs43990 hypothetical protein [Mycobacterium avium paratuberculosis S397]	Cytoplasmic	8.96
2505116013_2504756090_309 MAPs44010 Transcriptional regulator [Mycobacterium avium paratuberculosis S397]	Cytoplasmic	9.97
2505116014_2504756090_548 MAPs44020 Thiamine pyrophosphate-requiring enzymes [acetolactate synthase, pyruvate dehydrogenase (cytochrome), glyoxylate carboligase, phosphonopyruvate decarboxylase] [Mycobacterium avium paratuberculosis S397]	Cytoplasmic	9.97
2505116015_2504756090_472 MAPs44030 NAD-dependent aldehyde dehydrogenases [Mycobacterium avium paratuberculosis S397]	Cytoplasmic	9.26
2505116016_2504756090_311 MAPs44040 Ribonucleotide reductase, beta subunit [Mycobacterium avium paratuberculosis S397]	Cytoplasmic	8.96
2505116017_2504756090_227 MAPs44050 Transcriptional regulator [Mycobacterium avium paratuberculosis S397]	Cytoplasmic	8.96
2505116018_2504756090_569 MAPs44060 Acyl-CoA dehydrogenases [Mycobacterium avium paratuberculosis S397]	Cytoplasmic	8.96
2505116023_2504756090_388 MAPs44110 Glycosyltransferase [Mycobacterium avium paratuberculosis S397]	Cytoplasmic	8.96
2505116027_2504756090_213 MAPs44150 Transcriptional regulator [Mycobacterium avium paratuberculosis S397]	Cytoplasmic	9.26
2505116029_2504756090_509 MAPs44170 Acyl-CoA synthetases (AMP-forming)/AMP-acid ligases II [Mycobacterium avium paratuberculosis S397]	Cytoplasmic	9.97
2505116030_2504756090_261 MAPs44180 Enoyl-CoA hydratase/carnithine racemase [Mycobacterium avium paratuberculosis S397]	Cytoplasmic	9.26
2505116031_2504756090_469 MAPs44190 acyltransferase, WS/DGAT/MGAT [Mycobacterium avium paratuberculosis S397]	Cytoplasmic	8.96
2505116033_2504756090_270 MAPs44210 Esterase/lipase [Mycobacterium avium paratuberculosis S397]	Cytoplasmic	9.26
2505116034_2504756090_437 MAPs44220 Predicted metal-dependent hydrolase with the TIM-barrel fold [Mycobacterium avium paratuberculosis S397]	Cytoplasmic	8.96
2505116036_2504756090_340 MAPs44240 Acyl dehydratase [Mycobacterium avium paratuberculosis S397]	Cytoplasmic	8.96
2505116037_2504756090_382 MAPs44250 Acyl-CoA dehydrogenases [Mycobacterium avium paratuberculosis S397]	Cytoplasmic	9.26
2505116039_2504756090_377 MAPs44270 Enoyl-CoA hydratase/carnithine racemase [Mycobacterium avium paratuberculosis S397]	Cytoplasmic	9.26
2505116040_2504756090_505 MAPs44280 Acyl-CoA synthetases (AMP-forming)/AMP-acid ligases II [Mycobacterium avium paratuberculosis S397]	Cytoplasmic	9.97
2505116042_2504756090_609 MAPs44300 Phosphoenolpyruvate carboxykinase (GTP) [Mycobacterium avium paratuberculosis S397]	Cytoplasmic	9.97
2505116044_2504756090_364 MAPs44320 hypothetical protein [Mycobacterium avium paratuberculosis S397]	Cytoplasmic	8.96
2505116045_2504756090_253 MAPs44330 tRNA (guanine-N(7)-)-methyltransferase [Mycobacterium avium paratuberculosis S397]	Cytoplasmic	9.97
2505116052_2504756090_866 MAPs44400 Anaerobic dehydrogenases, typically selenocysteine-containing [Mycobacterium avium paratuberculosis S397]	Cytoplasmic	9.97
2505116053_2504756090_201 MAPs44410 Bacterial regulatory proteins, tetR family. [Mycobacterium avium paratuberculosis S397]	Cytoplasmic	9.97
2505116057_2504756090_575 MAPs44450 dihydroxy-acid dehydratase [Mycobacterium avium paratuberculosis S397]	Cytoplasmic	9.97
2505116060_2504756090_217 MAPs44480 Predicted O-methyltransferase [Mycobacterium avium paratuberculosis S397]	Cytoplasmic	9.26
2505116065_2504756090_277 MAPs44530 Lysophospholipase [Mycobacterium avium paratuberculosis S397]	Cytoplasmic	9.97
2505116066_2504756090_341 MAPs44540 RNA polymerase sigma-70 factor, TIGR02960 family [Mycobacterium avium paratuberculosis S397]	Cytoplasmic	9.97
2505116068_2504756090_377 MAPs44560 Uncharacterized conserved protein related to dihydrodipicolinate reductase [Mycobacterium avium paratuberculosis S397]	Cytoplasmic	8.96
2505116069_2504756090_296 MAPs44570 Transcriptional regulator [Mycobacterium avium paratuberculosis S397]	Cytoplasmic	8.96
2505116070_2504756090_241 MAPs44580 Pirin-related protein [Mycobacterium avium paratuberculosis S397]	Cytoplasmic	9.97
2505116081_2504756090_521 MAPs44690 virulence factor Mce family protein [Mycobacterium avium paratuberculosis S397]	Cytoplasmic	9.26
2505116082_2504756090_346 MAPs44700 virulence factor Mce family protein [Mycobacterium avium paratuberculosis S397]	Cytoplasmic	8.96
2505116089_2504756090_173 MAPs44770 putative tRNA adenosine deaminase-associated protein [Mycobacterium avium paratuberculosis S397]	Cytoplasmic	8.96
2505116090_2504756090_152 MAPs44780 Cytosine/adenosine deaminases [Mycobacterium avium paratuberculosis S397]	Cytoplasmic	9.26
2505116099_2504756090_421 MAPs44870 hypothetical protein [Mycobacterium avium paratuberculosis S397]	Cytoplasmic	8.96
2505116100_2504756090_412 MAPs44880 Alkyl sulfatase and related hydrolases [Mycobacterium avium paratuberculosis S397]	Cytoplasmic	8.96
2505116102_2504756090_324 MAPs44900 Coenzyme F420-dependent N5,N10-methylene tetrahydromethanopterin reductase and related flavin-dependent oxidoreductases [Mycobacterium avium paratuberculosis S397]	Cytoplasmic	8.96
2505116103_2504756090_218 MAPs44910 Transcriptional regulators [Mycobacterium avium paratuberculosis S397]	Cytoplasmic	9.97
2505116105_2504756090_394 MAPs44930 Predicted acyl-CoA transferases/carnitine dehydratase [Mycobacterium avium paratuberculosis S397]	Cytoplasmic	9.97
2505116106_2504756090_308 MAPs44940 Citrate lyase beta subunit [Mycobacterium avium paratuberculosis S397]	Cytoplasmic	9.97
2505116107_2504756090_1127 MAPs44950 pyruvate carboxylase [Mycobacterium avium paratuberculosis S397]	Cytoplasmic	9.94
2505116108_2504756090_375 MAPs44960 2-methylcitrate synthase/citrate synthase II [Mycobacterium avium paratuberculosis S397]	Cytoplasmic	9.26
2505116109_2504756090_300 MAPs44970 methylisocitrate lyase [Mycobacterium avium paratuberculosis S397]	Cytoplasmic	9.97
2505116110_2504756090_501 MAPs44980 Uncharacterized protein involved in propionate catabolism [Mycobacterium avium paratuberculosis S397]	Cytoplasmic	9.97
2505116111_2504756090_474 MAPs44990 Predicted transcriptional regulator [Mycobacterium avium paratuberculosis S397]	Cytoplasmic	8.96
2505116118_2504756090_531 MAPs45060 Acyl-CoA synthetases (AMP-forming)/AMP-acid ligases II [Mycobacterium avium paratuberculosis S397]	Cytoplasmic	9.97
2505116119_2504756090_230 MAPs45070 Transcriptional regulators [Mycobacterium avium paratuberculosis S397]	Cytoplasmic	9.97
2505116122_2504756090_363 MAPs45100 Zn-dependent alcohol dehydrogenases, class III [Mycobacterium avium paratuberculosis S397]	Cytoplasmic	9.97
2505116123_2504756090_305 MAPs45110 Esterase/lipase [Mycobacterium avium paratuberculosis S397]	Cytoplasmic	9.26
2505116124_2504756090_499 MAPs45120 Predicted flavoprotein involved in K+ transport [Mycobacterium avium paratuberculosis S397]	Cytoplasmic	9.97
2505116125_2504756090_248 MAPs45130 Dehydrogenases with different specificities (related to short-chain alcohol dehydrogenases) [Mycobacterium avium paratuberculosis S397]	Cytoplasmic	9.26
2505116126_2504756090_250 MAPs45140 2,4-dihydroxyhept-2-ene-1,7-dioic acid aldolase [Mycobacterium avium paratuberculosis S397]	Cytoplasmic	9.97
2505116127_2504756090_322 MAPs45150 Threonine dehydrogenase and related Zn-dependent dehydrogenases [Mycobacterium avium paratuberculosis S397]	Cytoplasmic	8.96
2505116131_2504756090_392 MAPs45190 Predicted acyl-CoA transferases/carnitine dehydratase [Mycobacterium avium paratuberculosis S397]	Cytoplasmic	9.26
2505116132_2504756090_228 MAPs45200 Uncharacterized protein conserved in bacteria [Mycobacterium avium paratuberculosis S397]	Cytoplasmic	8.96
2505116133_2504756090_638 MAPs45210 probable F420-dependent oxidoreductase, Rv2161c family [Mycobacterium avium paratuberculosis S397]	Cytoplasmic	9.97
2505116134_2504756090_356 MAPs45220 Acyl-CoA thioesterase [Mycobacterium avium paratuberculosis S397]	Cytoplasmic	9.26
2505116139_2504756090_446 MAPs45270 FAD/FMN-containing dehydrogenases [Mycobacterium avium paratuberculosis S397]	Cytoplasmic	9.97
2505116140_2504756090_246 MAPs45280 Dehydrogenases with different specificities (related to short-chain alcohol dehydrogenases) [Mycobacterium avium paratuberculosis S397]	Cytoplasmic	9.97
2505116141_2504756090_366 MAPs45290 Uncharacterized conserved protein related to dihydrodipicolinate reductase [Mycobacterium avium paratuberculosis S397]	Cytoplasmic	8.96
2505116148_2504756090_414 MAPs45360 Acyl-CoA dehydrogenases [Mycobacterium avium paratuberculosis S397]	Cytoplasmic	9.97
2505116149_2504756090_136 MAPs45370 hypothetical protein [Mycobacterium avium paratuberculosis S397]	Cytoplasmic	8.96
2505116151_2504756090_287 MAPs45390 Dehydrogenases with different specificities (related to short-chain alcohol dehydrogenases) [Mycobacterium avium paratuberculosis S397]	Cytoplasmic	9.26
2505116152_2504756090_473 MAPs45400 NAD-dependent aldehyde dehydrogenases [Mycobacterium avium paratuberculosis S397]	Cytoplasmic	9.97
2505116154_2504756090_313 MAPs45420 methyltransferase, putative, TIGR00027 family [Mycobacterium avium paratuberculosis S397]	Cytoplasmic	8.96
2505116155_2504756090_313 MAPs45430 methyltransferase, putative, TIGR00027 family [Mycobacterium avium paratuberculosis S397]	Cytoplasmic	9.26
2505116158_2504756090_182 MAPs45460 DNA-binding ferritin-like protein (oxidative damage protectant) [Mycobacterium avium paratuberculosis S397]	Cytoplasmic	9.97
2505116162_2504756090_339 MAPs45500 Nucleoside-diphosphate-sugar epimerases [Mycobacterium avium paratuberculosis S397]	Cytoplasmic	9.97
2505116164_2504756090_171 MAPs45520 methionine-S-sulfoxide reductase [Mycobacterium avium paratuberculosis S397]	Cytoplasmic	8.96
2505116165_2504756090_403 MAPs45530 Cytochrome P450 [Mycobacterium avium paratuberculosis S397]	Cytoplasmic	9.26
2505116169_2504756090_409 MAPs45570 hypothetical protein [Mycobacterium avium paratuberculosis S397]	Cytoplasmic	8.96
2505116173_2504756090_364 MAPs45610 Flavodoxin reductases (ferredoxin-NADPH reductases) family 1 [Mycobacterium avium paratuberculosis S397]	Cytoplasmic	9.26
2505116174_2504756090_215 MAPs45620 Bacterial regulatory proteins, tetR family. [Mycobacterium avium paratuberculosis S397]	Cytoplasmic	9.97
2505116178_2504756090_233 MAPs45660 Response regulator with putative antiterminator output domain [Mycobacterium avium paratuberculosis S397]	Cytoplasmic	8.96
2505116179_2504756090_449 MAPs45670 Acyl-CoA dehydrogenases [Mycobacterium avium paratuberculosis S397]	Cytoplasmic	9.97
2505116181_2504756090_278 MAPs45690 Predicted hydrolases or acyltransferases (alpha/beta hydrolase superfamily) [Mycobacterium avium paratuberculosis S397]	Cytoplasmic	9.26
2505116192_2504756090_590 MAPs45800 trehalose synthase [Mycobacterium avium paratuberculosis S397]	Cytoplasmic	9.97
2505116195_2504756090_720 MAPs45830 small GTP-binding protein domain [Mycobacterium avium paratuberculosis S397]	Cytoplasmic	9.26
2505116196_2504756090_527 MAPs45840 Acyl-CoA synthetases (AMP-forming)/AMP-acid ligases II [Mycobacterium avium paratuberculosis S397]	Cytoplasmic	9.26
2505116197_2504756090_580 MAPs45850 oxalyl-CoA decarboxylase [Mycobacterium avium paratuberculosis S397]	Cytoplasmic	9.97
2505116198_2504756090_310 MAPs45860 Transcriptional regulator [Mycobacterium avium paratuberculosis S397]	Cytoplasmic	9.26
2505116199_2504756090_215 MAPs45870 Amidases related to nicotinamidase [Mycobacterium avium paratuberculosis S397]	Cytoplasmic	8.96
2505116202_2504756090_314 MAPs45900 NADPH:quinone reductase and related Zn-dependent oxidoreductases [Mycobacterium avium paratuberculosis S397]	Cytoplasmic	9.97
2505116208_2504756090_478 MAPs45960 NAD-dependent aldehyde dehydrogenases [Mycobacterium avium paratuberculosis S397]	Cytoplasmic	9.26
2505116209_2504756090_568 MAPs45970 Thiamine pyrophosphate-requiring enzymes [acetolactate synthase, pyruvate dehydrogenase (cytochrome), glyoxylate carboligase, phosphonopyruvate decarboxylase] [Mycobacterium avium paratuberculosis S397]	Cytoplasmic	9.97
2505116210_2504756090_389 MAPs45980 Predicted acyl-CoA transferases/carnitine dehydratase [Mycobacterium avium paratuberculosis S397]	Cytoplasmic	9.26
2505116211_2504756090_282 MAPs45990 Dehydrogenases with different specificities (related to short-chain alcohol dehydrogenases) [Mycobacterium avium paratuberculosis S397]	Cytoplasmic	9.97
2505116212_2504756090_619 MAPs46000 Predicted flavoprotein involved in K+ transport [Mycobacterium avium paratuberculosis S397]	Cytoplasmic	9.97
2505116213_2504756090_466 MAPs46010 Rieske [2Fe-2S] domain. [Mycobacterium avium paratuberculosis S397]	Cytoplasmic	9.97
2505116215_2504756090_545 MAPs46030 Gluconolactonase [Mycobacterium avium paratuberculosis S397]	Cytoplasmic	8.96
2505116216_2504756090_249 MAPs46040 Transcriptional regulators [Mycobacterium avium paratuberculosis S397]	Cytoplasmic	9.97
2505116217_2504756090_538 MAPs46050 Acyl-CoA synthetases (AMP-forming)/AMP-acid ligases II [Mycobacterium avium paratuberculosis S397]	Cytoplasmic	9.97
2505116218_2504756090_257 MAPs46060 Dehydrogenases with different specificities (related to short-chain alcohol dehydrogenases) [Mycobacterium avium paratuberculosis S397]	Cytoplasmic	9.26
2505116219_2504756090_386 MAPs46070 oxidoreductase, Rxyl_3153 family [Mycobacterium avium paratuberculosis S397]	Cytoplasmic	9.97
2505116221_2504756090_123 MAPs46090 hypothetical protein [Mycobacterium avium paratuberculosis S397]	Cytoplasmic	8.96
2505116224_2504756090_521 MAPs46120 Acyl-CoA synthetases (AMP-forming)/AMP-acid ligases II [Mycobacterium avium paratuberculosis S397]	Cytoplasmic	9.97
2505116225_2504756090_300 MAPs46130 Short-chain dehydrogenases of various substrate specificities [Mycobacterium avium paratuberculosis S397]	Cytoplasmic	9.26
2505116227_2504756090_325 MAPs46150 NAD-dependent aldehyde dehydrogenases [Mycobacterium avium paratuberculosis S397]	Cytoplasmic	8.96
2505116228_2504756090_362 MAPs46160 hypothetical protein [Mycobacterium avium paratuberculosis S397]	Cytoplasmic	8.96
2505116229_2504756090_254 MAPs46170 Short-chain dehydrogenase involved in D-alanine esterification of lipoteichoic acid and wall teichoic acid (D-alanine transfer protein) [Mycobacterium avium paratuberculosis S397]	Cytoplasmic	8.96
2505116231_2504756090_197 MAPs46190 Transcriptional regulator [Mycobacterium avium paratuberculosis S397]	Cytoplasmic	8.96
2505116232_2504756090_461 MAPs46200 Adenylate cyclase, family 3 (some proteins contain HAMP domain) [Mycobacterium avium paratuberculosis S397]	Cytoplasmic	8.96
2505116233_2504756090_248 MAPs46210 Methylase involved in ubiquinone/menaquinone biosynthesis [Mycobacterium avium paratuberculosis S397]	Cytoplasmic	9.26
2505116239_2504756090_288 MAPs46270 Transcriptional regulator [Mycobacterium avium paratuberculosis S397]	Cytoplasmic	8.96
2505116240_2504756090_347 MAPs46280 Threonine dehydrogenase and related Zn-dependent dehydrogenases [Mycobacterium avium paratuberculosis S397]	Cytoplasmic	9.97
2505116245_2504756090_531 MAPs46330 Predicted flavoprotein involved in K+ transport [Mycobacterium avium paratuberculosis S397]	Cytoplasmic	9.97
2505116248_2504756090_273 MAPs46360 oxidoreductase, SDR family [Mycobacterium avium paratuberculosis S397]	Cytoplasmic	9.26
2505116257_2504756090_202 MAPs46450 Transcriptional regulator [Mycobacterium avium paratuberculosis S397]	Cytoplasmic	9.97
2505116259_2504756090_253 MAPs46470 Dehydrogenases with different specificities (related to short-chain alcohol dehydrogenases) [Mycobacterium avium paratuberculosis S397]	Cytoplasmic	9.26
2505116260_2504756090_546 MAPs46480 Acyl-CoA synthetases (AMP-forming)/AMP-acid ligases II [Mycobacterium avium paratuberculosis S397]	Cytoplasmic	9.26
2505116261_2504756090_216 MAPs46490 hypothetical protein [Mycobacterium avium paratuberculosis S397]	Cytoplasmic	8.96
2505116263_2504756090_388 MAPs46510 Acetyl-CoA acetyltransferase [Mycobacterium avium paratuberculosis S397]	Cytoplasmic	8.96
2505116265_2504756090_776 MAPs46530 Predicted acyl-CoA transferases/carnitine dehydratase [Mycobacterium avium paratuberculosis S397]	Cytoplasmic	9.97
2505116267_2504756090_334 MAPs46550 Transcriptional regulators [Mycobacterium avium paratuberculosis S397]	Cytoplasmic	9.26
2505116269_2504756090_402 MAPs46570 Acetyl-CoA acetyltransferase [Mycobacterium avium paratuberculosis S397]	Cytoplasmic	8.96
2505116274_2504756090_240 MAPs46620 hypothetical protein [Mycobacterium avium paratuberculosis S397]	Cytoplasmic	8.96
2505116275_2504756090_355 MAPs46630 Uncharacterized conserved protein [Mycobacterium avium paratuberculosis S397]	Cytoplasmic	8.96
2505116276_2504756090_297 MAPs46640 Fructose-1,6-bisphosphate aldolase [Mycobacterium avium paratuberculosis S397]	Cytoplasmic	8.96
2505116278_2504756090_361 MAPs46660 Predicted aminoglycoside phosphotransferase [Mycobacterium avium paratuberculosis S397]	Cytoplasmic	9.97
2505116280_2504756090_206 MAPs46680 Transcriptional regulator [Mycobacterium avium paratuberculosis S397]	Cytoplasmic	8.96
2505116281_2504756090_378 MAPs46690 Predicted aminoglycoside phosphotransferase [Mycobacterium avium paratuberculosis S397]	Cytoplasmic	8.96
2505116282_2504756090_308 MAPs46700 N-acyl-D-aspartate/D-glutamate deacylase [Mycobacterium avium paratuberculosis S397]	Cytoplasmic	9.97
2505116283_2504756090_279 MAPs46710 N-acyl-D-aspartate/D-glutamate deacylase [Mycobacterium avium paratuberculosis S397]	Cytoplasmic	8.96
2505116284_2504756090_448 MAPs46720 Rieske [2Fe-2S] domain. [Mycobacterium avium paratuberculosis S397]	Cytoplasmic	9.97
2505116286_2504756090_218 MAPs46740 Response regulator containing a CheY-like receiver domain and an HTH DNA-binding domain [Mycobacterium avium paratuberculosis S397]	Cytoplasmic	9.97
2505116298_2504756090_655 MAPs46860 Alpha/beta hydrolase of unknown function (DUF1023). [Mycobacterium avium paratuberculosis S397]	Cytoplasmic	8.96
2505116300_2504756090_480 MAPs46880 tRNA adenylyltransferase [Mycobacterium avium paratuberculosis S397]	Cytoplasmic	9.97
2505116301_2504756090_530 MAPs46890 hypothetical protein [Mycobacterium avium paratuberculosis S397]	Cytoplasmic	8.96
2505116305_2504756090_195 MAPs46930 RNA polymerase sigma factor, sigma-70 family [Mycobacterium avium paratuberculosis S397]	Cytoplasmic	9.26
2505116307_2504756090_336 MAPs46950 thioredoxin-disulfide reductase [Mycobacterium avium paratuberculosis S397]	Cytoplasmic	9.97
2505116308_2504756090_117 MAPs46960 thioredoxin [Mycobacterium avium paratuberculosis S397]	Cytoplasmic	9.26
2505116309_2504756090_406 MAPs46970 N-acetylmuramoyl-L-alanine amidase [Mycobacterium avium paratuberculosis S397]	Cytoplasmic	8.96
2505116310_2504756090_250 MAPs46980 hypothetical protein [Mycobacterium avium paratuberculosis S397]	Cytoplasmic	8.96
2505116311_2504756090_328 MAPs46990 ParB-like partition proteins [Mycobacterium avium paratuberculosis S397]	Cytoplasmic	9.97
2505116313_2504756090_248 MAPs47010 16S rRNA (guanine(527)-N(7))-methyltransferase GidB [Mycobacterium avium paratuberculosis S397]	Cytoplasmic	8.96
2505116314_2504756090_183 MAPs47020 Predicted RNA-binding protein [Mycobacterium avium paratuberculosis S397]	Cytoplasmic	8.96
2505116318_2504756090_47 MAPs47060 ribosomal protein L34, bacterial type [Mycobacterium avium paratuberculosis S397]	Cytoplasmic	9.26
2505116319_2504756090_509 MAPs00010 chromosomal replication initiator protein DnaA [Mycobacterium avium paratuberculosis S397]	Cytoplasmic	9.97
2505116320_2504756090_399 MAPs00020 DNA polymerase III, beta subunit [Mycobacterium avium paratuberculosis S397]	Cytoplasmic	9.26
2505116321_2504756090_385 MAPs00030 recF protein [Mycobacterium avium paratuberculosis S397]	Cytoplasmic	9.97
2505116323_2504756090_677 MAPs00050 DNA gyrase, B subunit [Mycobacterium avium paratuberculosis S397]	Cytoplasmic	9.97
2505116324_2504756090_839 MAPs00060 DNA gyrase, A subunit [Mycobacterium avium paratuberculosis S397]	Cytoplasmic	9.97
2505116329_2504756090_391 MAPs00110 trehalose-phosphatase [Mycobacterium avium paratuberculosis S397]	Cytoplasmic	8.96
2505116330_2504756090_441 MAPs00120 Uncharacterised protein family (UPF0089). [Mycobacterium avium paratuberculosis S397]	Cytoplasmic	8.96
2505116331_2504756090_1081 MAPs00130 DNA-directed DNA polymerase III (polc) [Mycobacterium avium paratuberculosis S397]	Cytoplasmic	9.97
2505116334_2504756090_201 MAPs00160 Methyltransferase domain. [Mycobacterium avium paratuberculosis S397]	Cytoplasmic	8.96
2505116337_2504756090_124 MAPs00190 Protein of unknown function (DUF742). [Mycobacterium avium paratuberculosis S397]	Cytoplasmic	8.96
2505116338_2504756090_195 MAPs00200 Predicted GTPase [Mycobacterium avium paratuberculosis S397]	Cytoplasmic	8.96
2505116340_2504756090_513 MAPs00220 Nucleotidyltransferase/DNA polymerase involved in DNA repair [Mycobacterium avium paratuberculosis S397]	Cytoplasmic	8.96
2505116341_2504756090_392 MAPs00230 L-lactate dehydrogenase (FMN-dependent) and related alpha-hydroxy acid dehydrogenases [Mycobacterium avium paratuberculosis S397]	Cytoplasmic	9.97
2505116342_2504756090_252 MAPs00240 Non-ribosomal peptide synthetase modules and related proteins [Mycobacterium avium paratuberculosis S397]	Cytoplasmic	9.26
2505116344_2504756090_375 MAPs00260 IMP dehydrogenase family protein [Mycobacterium avium paratuberculosis S397]	Cytoplasmic	9.97
2505116345_2504756090_531 MAPs00270 inosine-5''-monophosphate dehydrogenase [Mycobacterium avium paratuberculosis S397]	Cytoplasmic	9.97
2505116348_2504756090_181 MAPs00300 RNA polymerase sigma factor, sigma-70 family [Mycobacterium avium paratuberculosis S397]	Cytoplasmic	8.96
2505116352_2504756090_399 MAPs00340 2-polyprenyl-6-methoxyphenol hydroxylase and related FAD-dependent oxidoreductases [Mycobacterium avium paratuberculosis S397]	Cytoplasmic	9.97
2505116356_2504756090_225 MAPs00380 Sugar kinases, ribokinase family [Mycobacterium avium paratuberculosis S397]	Cytoplasmic	9.97
2505116357_2504756090_329 MAPs00390 Lactate dehydrogenase and related dehydrogenases [Mycobacterium avium paratuberculosis S397]	Cytoplasmic	9.97
2505116358_2504756090_198 MAPs00400 Transcriptional regulator [Mycobacterium avium paratuberculosis S397]	Cytoplasmic	8.96
2505116359_2504756090_257 MAPs00410 Dehydrogenases with different specificities (related to short-chain alcohol dehydrogenases) [Mycobacterium avium paratuberculosis S397]	Cytoplasmic	9.97
2505116361_2504756090_359 MAPs00430 Uncharacterized conserved protein related to dihydrodipicolinate reductase [Mycobacterium avium paratuberculosis S397]	Cytoplasmic	8.96
2505116362_2504756090_285 MAPs00440 Dehydrogenases with different specificities (related to short-chain alcohol dehydrogenases) [Mycobacterium avium paratuberculosis S397]	Cytoplasmic	9.97
2505116367_2504756090_122 MAPs00490 hypothetical protein [Mycobacterium avium paratuberculosis S397]	Cytoplasmic	8.96
2505116369_2504756090_364 MAPs00510 ATP-dependent DNA ligase [Mycobacterium avium paratuberculosis S397]	Cytoplasmic	9.97
2505116370_2504756090_342 MAPs00520 DNA polymerase LigD, polymerase domain [Mycobacterium avium paratuberculosis S397]	Cytoplasmic	9.97
2505116376_2504756090_685 MAPs00580 Putative dehydrogenase domain of multifunctional non-ribosomal peptide synthetases and related enzymes [Mycobacterium avium paratuberculosis S397]	Cytoplasmic	9.97
2505116378_2504756090_346 MAPs00600 Inosine-uridine nucleoside N-ribohydrolase [Mycobacterium avium paratuberculosis S397]	Cytoplasmic	8.96
2505116381_2504756090_175 MAPs00630 Domain of unknown function DUF222. [Mycobacterium avium paratuberculosis S397]	Cytoplasmic	8.96
2505116383_2504756090_152 MAPs00650 Acyl-CoA synthetases (AMP-forming)/AMP-acid ligases II [Mycobacterium avium paratuberculosis S397]	Cytoplasmic	9.97
2505116385_2504756090_296 MAPs00670 Probable taurine catabolism dioxygenase [Mycobacterium avium paratuberculosis S397]	Cytoplasmic	9.97
2505116386_2504756090_191 MAPs00680 Transcriptional regulator [Mycobacterium avium paratuberculosis S397]	Cytoplasmic	8.96
2505116387_2504756090_791 MAPs00690 Trehalose and maltose hydrolases (possible phosphorylases) [Mycobacterium avium paratuberculosis S397]	Cytoplasmic	8.96
2505116388_2504756090_262 MAPs00700 haloacid dehalogenase superfamily, subfamily IA, variant 3 with third motif having DD or ED/beta-phosphoglucomutase family hydrolase [Mycobacterium avium paratuberculosis S397]	Cytoplasmic	8.96
2505116390_2504756090_509 MAPs00720 GMP synthase (glutamine-hydrolyzing), C-terminal domain or B subunit/GMP synthase (glutamine-hydrolyzing), N-terminal domain or A subunit [Mycobacterium avium paratuberculosis S397]	Cytoplasmic	9.97
2505116394_2504756090_489 MAPs00760 Transposase DDE domain./Transposase domain (DUF772). [Mycobacterium avium paratuberculosis S397]	Cytoplasmic	8.96
2505116400_2504756090_489 MAPs00820 Transposase DDE domain./Transposase domain (DUF772). [Mycobacterium avium paratuberculosis S397]	Cytoplasmic	8.96
2505116401_2504756090_281 MAPs00830 Transposase and inactivated derivatives [Mycobacterium avium paratuberculosis S397]	Cytoplasmic	8.96
2505116407_2504756090_405 MAPs00890 NADH:flavin oxidoreductases, Old Yellow Enzyme family [Mycobacterium avium paratuberculosis S397]	Cytoplasmic	9.26
2505116408_2504756090_281 MAPs00900 5,10-methylene-tetrahydrofolate dehydrogenase/Methenyl tetrahydrofolate cyclohydrolase [Mycobacterium avium paratuberculosis S397]	Cytoplasmic	9.97
2505116411_2504756090_243 MAPs00930 Methylase involved in ubiquinone/menaquinone biosynthesis [Mycobacterium avium paratuberculosis S397]	Cytoplasmic	9.97
2505116412_2504756090_392 MAPs00940 homoserine O-acetyltransferase [Mycobacterium avium paratuberculosis S397]	Cytoplasmic	9.97
2505116413_2504756090_456 MAPs00950 OAH/OAS sulfhydrylase [Mycobacterium avium paratuberculosis S397]	Cytoplasmic	9.26
2505116414_2504756090_745 MAPs00970 isocitrate dehydrogenase, NADP-dependent, monomeric type [Mycobacterium avium paratuberculosis S397]	Cytoplasmic	9.97
2505116415_2504756090_412 MAPs00980 isocitrate dehydrogenase, NADP-dependent, eukaryotic type [Mycobacterium avium paratuberculosis S397]	Cytoplasmic	8.96
2505116417_2504756090_343 MAPs01000 tryptophanyl-tRNA synthetase [Mycobacterium avium paratuberculosis S397]	Cytoplasmic	9.97
2505116420_2504756090_352 MAPs01030 N-acetylglucosamine-6-phosphate deacetylase [Mycobacterium avium paratuberculosis S397]	Cytoplasmic	9.97
2505116424_2504756090_443 MAPs01070 Adenosylmethionine-8-amino-7-oxononanoate aminotransferase [Mycobacterium avium paratuberculosis S397]	Cytoplasmic	9.97
2505116432_2504756090_427 MAPs01150 pyrimidine-nucleoside phosphorylase [Mycobacterium avium paratuberculosis S397]	Cytoplasmic	8.96
2505116433_2504756090_366 MAPs01160 adenosine deaminase [Mycobacterium avium paratuberculosis S397]	Cytoplasmic	9.97
2505116438_2504756090_437 MAPs01210 hypothetical protein [Mycobacterium avium paratuberculosis S397]	Cytoplasmic	8.96
2505116440_2504756090_303 MAPs01230 uracil phosphoribosyltransferase [Mycobacterium avium paratuberculosis S397]	Cytoplasmic	9.26
2505116441_2504756090_526 MAPs01240 Phosphomannomutase [Mycobacterium avium paratuberculosis S397]	Cytoplasmic	9.26
2505116444_2504756090_384 MAPs01270 amidohydrolase [Mycobacterium avium paratuberculosis S397]	Cytoplasmic	8.96
2505116445_2504756090_392 MAPs01280 amidohydrolase [Mycobacterium avium paratuberculosis S397]	Cytoplasmic	8.96
2505116447_2504756090_471 MAPs01300 Pyruvate/2-oxoglutarate dehydrogenase complex, dihydrolipoamide dehydrogenase (E3) component, and related enzymes [Mycobacterium avium paratuberculosis S397]	Cytoplasmic	9.97
2505116448_2504756090_584 MAPs01310 Glycerol-3-phosphate dehydrogenase [Mycobacterium avium paratuberculosis S397]	Cytoplasmic	9.97
2505116449_2504756090_274 MAPs01320 Pseudouridylate synthases, 23S RNA-specific [Mycobacterium avium paratuberculosis S397]	Cytoplasmic	8.96
2505116456_2504756090_250 MAPs01390 Formamidopyrimidine-DNA glycosylase [Mycobacterium avium paratuberculosis S397]	Cytoplasmic	9.97
2505116459_2504756090_219 MAPs01420 Transcriptional regulator [Mycobacterium avium paratuberculosis S397]	Cytoplasmic	8.96
2505116460_2504756090_509 MAPs01430 NAD-dependent aldehyde dehydrogenases [Mycobacterium avium paratuberculosis S397]	Cytoplasmic	9.26
2505116461_2504756090_405 MAPs01440 Uncharacterized protein conserved in bacteria [Mycobacterium avium paratuberculosis S397]	Cytoplasmic	8.96
2505116462_2504756090_150 MAPs01450 Transcriptional regulators [Mycobacterium avium paratuberculosis S397]	Cytoplasmic	9.97
2505116463_2504756090_446 MAPs01460 L-lysine 6-transaminase [Mycobacterium avium paratuberculosis S397]	Cytoplasmic	9.97
2505116468_2504756090_241 MAPs01510 RNA polymerase sigma factor, sigma-70 family/RNA polymerase sigma-70 factor, sigma-B/F/G subfamily [Mycobacterium avium paratuberculosis S397]	Cytoplasmic	9.97
2505116470_2504756090_598 MAPs01530 Acetyl/propionyl-CoA carboxylase, alpha subunit [Mycobacterium avium paratuberculosis S397]	Cytoplasmic	9.97
2505116472_2504756090_272 MAPs01550 Rhodanese-related sulfurtransferase [Mycobacterium avium paratuberculosis S397]	Cytoplasmic	9.26
2505116473_2504756090_206 MAPs01560 MAF protein [Mycobacterium avium paratuberculosis S397]	Cytoplasmic	9.26
2505116475_2504756090_546 MAPs01580 Acetyl-CoA carboxylase, carboxyltransferase component (subunits alpha and beta) [Mycobacterium avium paratuberculosis S397]	Cytoplasmic	9.97
2505116478_2504756090_274 MAPs01610 birA, biotin-[acetyl-CoA-carboxylase] ligase region [Mycobacterium avium paratuberculosis S397]	Cytoplasmic	9.26
2505116483_2504756090_389 MAPs01660 Acyl-CoA dehydrogenases [Mycobacterium avium paratuberculosis S397]	Cytoplasmic	9.97
2505116486_2504756090_146 MAPs01690 Response regulator containing a CheY-like receiver domain and an HTH DNA-binding domain [Mycobacterium avium paratuberculosis S397]	Cytoplasmic	9.97
2505116489_2504756090_406 MAPs01720 Predicted acyl-CoA transferases/carnitine dehydratase [Mycobacterium avium paratuberculosis S397]	Cytoplasmic	9.97
2505116498_2504756090_358 MAPs01810 Nucleoside-diphosphate-sugar pyrophosphorylase involved in lipopolysaccharide biosynthesis/translation initiation factor 2B, gamma/epsilon subunits (eIF-2Bgamma/eIF-2Bepsilon) [Mycobacterium avium paratuberculosis S397]	Cytoplasmic	9.97
2505116500_2504756090_526 MAPs01830 Adenine-specific DNA methylase [Mycobacterium avium paratuberculosis S397]	Cytoplasmic	8.96
2505116501_2504756090_449 MAPs01840 F420-0:gamma-glutamyl ligase [Mycobacterium avium paratuberculosis S397]	Cytoplasmic	8.96
2505116502_2504756090_337 MAPs01850 LPPG:FO 2-phospho-L-lactate transferase [Mycobacterium avium paratuberculosis S397]	Cytoplasmic	8.96
2505116504_2504756090_140 MAPs01870 hypothetical protein [Mycobacterium avium paratuberculosis S397]	Cytoplasmic	8.96
2505116506_2504756090_471 MAPs01890 Phosphomannomutase [Mycobacterium avium paratuberculosis S397]	Cytoplasmic	9.97
2505116508_2504756090_408 MAPs01910 mannose-6-phosphate isomerase, class I [Mycobacterium avium paratuberculosis S397]	Cytoplasmic	8.96
2505116513_2504756090_60 MAPs01960 Rubredoxin [Mycobacterium avium paratuberculosis S397]	Cytoplasmic	9.26
2505116515_2504756090_496 MAPs01980 adenosylhomocysteinase [Mycobacterium avium paratuberculosis S397]	Cytoplasmic	9.97
2505116517_2504756090_225 MAPs02000 Response regulators consisting of a CheY-like receiver domain and a winged-helix DNA-binding domain [Mycobacterium avium paratuberculosis S397]	Cytoplasmic	9.97
2505116521_2504756090_231 MAPs02040 ribosomal subunit interface protein [Mycobacterium avium paratuberculosis S397]	Cytoplasmic	8.96
2505116522_2504756090_940 MAPs02050 preprotein translocase, SecA subunit [Mycobacterium avium paratuberculosis S397]	Cytoplasmic	9.12
2505116524_2504756090_523 MAPs02070 HD-GYP domain [Mycobacterium avium paratuberculosis S397]	Cytoplasmic	8.96
2505116526_2504756090_160 MAPs02090 Putative regulatory, ligand-binding protein related to C-terminal domains of K+ channels [Mycobacterium avium paratuberculosis S397]	Cytoplasmic	8.96
2505116530_2504756090_287 MAPs02130 polyphosphate kinase 2, PA0141 family [Mycobacterium avium paratuberculosis S397]	Cytoplasmic	9.97
2505116532_2504756090_384 MAPs02150 Flavodoxin reductases (ferredoxin-NADPH reductases) family 1 [Mycobacterium avium paratuberculosis S397]	Cytoplasmic	9.26
2505116533_2504756090_427 MAPs02160 Fatty acid desaturase [Mycobacterium avium paratuberculosis S397]	Cytoplasmic	8.96
2505116534_2504756090_274 MAPs02170 hypothetical protein [Mycobacterium avium paratuberculosis S397]	Cytoplasmic	8.96
2505116536_2504756090_208 MAPs02190 Transcriptional regulator [Mycobacterium avium paratuberculosis S397]	Cytoplasmic	8.96
2505116539_2504756090_391 MAPs02220 acetyl-CoA acetyltransferases [Mycobacterium avium paratuberculosis S397]	Cytoplasmic	9.97
2505116540_2504756090_158 MAPs02230 Predicted transcriptional regulators [Mycobacterium avium paratuberculosis S397]	Cytoplasmic	9.97
2505116541_2504756090_331 MAPs02240 ribosome small subunit-dependent GTPase A [Mycobacterium avium paratuberculosis S397]	Cytoplasmic	9.97
2505116542_2504756090_423 MAPs02250 3-phosphoshikimate 1-carboxyvinyltransferase [Mycobacterium avium paratuberculosis S397]	Cytoplasmic	8.96
2505116548_2504756090_249 MAPs02310 Dehydrogenases with different specificities (related to short-chain alcohol dehydrogenases) [Mycobacterium avium paratuberculosis S397]	Cytoplasmic	9.26
2505116549_2504756090_265 MAPs02321 hypothetical protein [Mycobacterium avium paratuberculosis S397]	Cytoplasmic	8.96
2505116550_2504756090_121 MAPs02322 hypothetical protein [Mycobacterium avium paratuberculosis S397]	Cytoplasmic	8.96
2505116551_2504756090_336 MAPs02340 Threonine dehydrogenase and related Zn-dependent dehydrogenases [Mycobacterium avium paratuberculosis S397]	Cytoplasmic	9.97
2505116552_2504756090_282 MAPs02350 Dehydrogenases with different specificities (related to short-chain alcohol dehydrogenases) [Mycobacterium avium paratuberculosis S397]	Cytoplasmic	9.26
2505116553_2504756090_268 MAPs02360 RNA polymerase sigma-70 factor, TIGR02947 family [Mycobacterium avium paratuberculosis S397]	Cytoplasmic	9.97
2505116554_2504756090_104 MAPs02370 anti-sigma factor, TIGR02949 family/mycothiol system anti-sigma-R factor [Mycobacterium avium paratuberculosis S397]	Cytoplasmic	8.96
2505116556_2504756090_499 MAPs02390 Signal transduction histidine kinase [Mycobacterium avium paratuberculosis S397]	Cytoplasmic	8.96
2505116558_2504756090_321 MAPs02410 Sphingosine kinase and enzymes related to eukaryotic diacylglycerol kinase [Mycobacterium avium paratuberculosis S397]	Cytoplasmic	8.96
2505116560_2504756090_160 MAPs02430 Acetyltransferase (GNAT) family. [Mycobacterium avium paratuberculosis S397]	Cytoplasmic	9.26
2505116561_2504756090_364 MAPs02440 isochorismate synthases [Mycobacterium avium paratuberculosis S397]	Cytoplasmic	9.97
2505116565_2504756090_505 MAPs02480 Superfamily II DNA and RNA helicases [Mycobacterium avium paratuberculosis S397]	Cytoplasmic	9.97
2505116571_2504756090_398 MAPs02540 Dinucleotide-utilizing enzymes involved in molybdopterin and thiamine biosynthesis family 2 [Mycobacterium avium paratuberculosis S397]	Cytoplasmic	9.97
2505116574_2504756090_261 MAPs02570 Lysophospholipase [Mycobacterium avium paratuberculosis S397]	Cytoplasmic	8.96
2505116577_2504756090_1096 MAPs02600 Superfamily I DNA and RNA helicases [Mycobacterium avium paratuberculosis S397]	Cytoplasmic	9.97
2505116580_2504756090_706 MAPs02630 Superfamily I DNA and RNA helicases [Mycobacterium avium paratuberculosis S397]	Cytoplasmic	9.97
2505116596_2504756090_293 MAPs02790 Short-chain dehydrogenases of various substrate specificities [Mycobacterium avium paratuberculosis S397]	Cytoplasmic	9.26
2505116597_2504756090_343 MAPs02800 Diacylglycerol kinase catalytic domain. [Mycobacterium avium paratuberculosis S397]	Cytoplasmic	8.96
2505116598_2504756090_1083 MAPs02810 thioester reductase domain [Mycobacterium avium paratuberculosis S397]	Cytoplasmic	9.97
2505116599_2504756090_302 MAPs02820 Predicted metal-dependent hydrolase [Mycobacterium avium paratuberculosis S397]	Cytoplasmic	9.26
2505116601_2504756090_358 MAPs02840 Flavodoxin reductases (ferredoxin-NADPH reductases) family 1 [Mycobacterium avium paratuberculosis S397]	Cytoplasmic	9.97
2505116603_2504756090_351 MAPs02860 hypothetical protein [Mycobacterium avium paratuberculosis S397]	Cytoplasmic	8.96
2505116607_2504756090_221 MAPs02900 Response regulator containing a CheY-like receiver domain and an HTH DNA-binding domain [Mycobacterium avium paratuberculosis S397]	Cytoplasmic	9.97
2505116612_2504756090_222 MAPs02950 Response regulator containing a CheY-like receiver domain and an HTH DNA-binding domain [Mycobacterium avium paratuberculosis S397]	Cytoplasmic	9.97
2505116614_2504756090_227 MAPs02970 PAS domain S-box [Mycobacterium avium paratuberculosis S397]	Cytoplasmic	8.96
2505116615_2504756090_147 MAPs02980 Molecular chaperone (small heat shock protein) [Mycobacterium avium paratuberculosis S397]	Cytoplasmic	8.96
2505116616_2504756090_120 MAPs02990 Predicted transcriptional regulators [Mycobacterium avium paratuberculosis S397]	Cytoplasmic	9.26
2505116619_2504756090_235 MAPs03020 Response regulator with putative antiterminator output domain [Mycobacterium avium paratuberculosis S397]	Cytoplasmic	8.96
2505116620_2504756090_393 MAPs03030 Threonine dehydrogenase and related Zn-dependent dehydrogenases [Mycobacterium avium paratuberculosis S397]	Cytoplasmic	9.97
2505116621_2504756090_716 MAPs03040 glycogen debranching enzyme GlgX [Mycobacterium avium paratuberculosis S397]	Cytoplasmic	9.26
2505116626_2504756090_186 MAPs03090 hypothetical protein [Mycobacterium avium paratuberculosis S397]	Cytoplasmic	8.96
2505116630_2504756090_434 MAPs03130 nucleotide sugar dehydrogenase [Mycobacterium avium paratuberculosis S397]	Cytoplasmic	9.26
2505116631_2504756090_321 MAPs03140 ADP-heptose:LPS heptosyltransferase [Mycobacterium avium paratuberculosis S397]	Cytoplasmic	8.96
2505116632_2504756090_231 MAPs03150 Short-chain alcohol dehydrogenase of unknown specificity [Mycobacterium avium paratuberculosis S397]	Cytoplasmic	9.26
2505116633_2504756090_469 MAPs03160 cytidyltransferase-related domain [Mycobacterium avium paratuberculosis S397]	Cytoplasmic	9.97
2505116634_2504756090_189 MAPs03170 Phosphoheptose isomerase [Mycobacterium avium paratuberculosis S397]	Cytoplasmic	9.97
2505116635_2504756090_343 MAPs03180 ADP-heptose:LPS heptosyltransferase [Mycobacterium avium paratuberculosis S397]	Cytoplasmic	8.96
2505116640_2504756090_248 MAPs03230 Uncharacterized conserved protein [Mycobacterium avium paratuberculosis S397]	Cytoplasmic	9.26
2505116643_2504756090_177 MAPs03260 Tetracyclin repressor, C-terminal all-alpha domain. [Mycobacterium avium paratuberculosis S397]	Cytoplasmic	8.96
2505116645_2504756090_175 MAPs03280 NADH-quinone oxidoreductase, chain I [Mycobacterium avium paratuberculosis S397]	Cytoplasmic	9.12
2505116655_2504756090_283 MAPs03380 Transcriptional regulator [Mycobacterium avium paratuberculosis S397]	Cytoplasmic	9.97
2505116656_2504756090_262 MAPs03390 Predicted hydrolases or acyltransferases (alpha/beta hydrolase superfamily) [Mycobacterium avium paratuberculosis S397]	Cytoplasmic	8.96
2505116658_2504756090_225 MAPs03410 cAMP-binding proteins - catabolite gene activator and regulatory subunit of cAMP-dependent protein kinases [Mycobacterium avium paratuberculosis S397]	Cytoplasmic	9.97
2505116662_2504756090_246 MAPs03450 Dehydrogenases with different specificities (related to short-chain alcohol dehydrogenases) [Mycobacterium avium paratuberculosis S397]	Cytoplasmic	9.97
2505116667_2504756090_189 MAPs03500 Bacterial regulatory proteins, tetR family. [Mycobacterium avium paratuberculosis S397]	Cytoplasmic	8.96
2505116668_2504756090_269 MAPs03510 Methylase involved in ubiquinone/menaquinone biosynthesis [Mycobacterium avium paratuberculosis S397]	Cytoplasmic	8.96
2505116670_2504756090_875 MAPs03530 replicative DNA helicase [Mycobacterium avium paratuberculosis S397]	Cytoplasmic	9.94
2505116671_2504756090_152 MAPs03540 ribosomal protein L9 [Mycobacterium avium paratuberculosis S397]	Cytoplasmic	9.97
2505116672_2504756090_84 MAPs03550 ribosomal protein S18 [Mycobacterium avium paratuberculosis S397]	Cytoplasmic	9.26
2505116673_2504756090_168 MAPs03560 single stranded DNA-binding protein (ssb) [Mycobacterium avium paratuberculosis S397]	Cytoplasmic	9.26
2505116674_2504756090_96 MAPs03570 ribosomal protein S6 [Mycobacterium avium paratuberculosis S397]	Cytoplasmic	9.97
2505116680_2504756090_180 MAPs03630 Predicted transcriptional regulators [Mycobacterium avium paratuberculosis S397]	Cytoplasmic	8.96
2505116681_2504756090_368 MAPs03640 inositol 1-phosphate synthase, Actinobacterial type [Mycobacterium avium paratuberculosis S397]	Cytoplasmic	8.96
2505116682_2504756090_375 MAPs03650 Coenzyme F420-dependent N5,N10-methylene tetrahydromethanopterin reductase and related flavin-dependent oxidoreductases [Mycobacterium avium paratuberculosis S397]	Cytoplasmic	9.97
2505116683_2504756090_182 MAPs03660 Sulfotransferase domain. [Mycobacterium avium paratuberculosis S397]	Cytoplasmic	8.96
2505116684_2504756090_267 MAPs03670 Sugar phosphate isomerases/epimerases [Mycobacterium avium paratuberculosis S397]	Cytoplasmic	8.96
2505116686_2504756090_333 MAPs03690 hypothetical protein [Mycobacterium avium paratuberculosis S397]	Cytoplasmic	8.96
2505116688_2504756090_259 MAPs03710 probable F420-dependent oxidoreductase, MSMEG_2906 family [Mycobacterium avium paratuberculosis S397]	Cytoplasmic	9.97
2505116689_2504756090_246 MAPs03720 Transcriptional regulators [Mycobacterium avium paratuberculosis S397]	Cytoplasmic	8.96
2505116692_2504756090_182 MAPs03750 Transcriptional regulators [Mycobacterium avium paratuberculosis S397]	Cytoplasmic	8.96
2505116693_2504756090_223 MAPs03760 Short-chain alcohol dehydrogenase of unknown specificity [Mycobacterium avium paratuberculosis S397]	Cytoplasmic	9.26
2505116694_2504756090_992 MAPs03770 leucyl-tRNA synthetase, eubacterial and mitochondrial family [Mycobacterium avium paratuberculosis S397]	Cytoplasmic	9.97
2505116701_2504756090_536 MAPs03840 hypothetical protein [Mycobacterium avium paratuberculosis S397]	Cytoplasmic	9.97
2505116702_2504756090_103 MAPs03850 Protein of unknown function (DUF2694). [Mycobacterium avium paratuberculosis S397]	Cytoplasmic	8.96
2505116705_2504756090_120 MAPs03880 Biofilm regulator BssS. [Mycobacterium avium paratuberculosis S397]	Cytoplasmic	8.96
2505116707_2504756090_262 MAPs03900 Helix-turn-helix. [Mycobacterium avium paratuberculosis S397]	Cytoplasmic	8.96
2505116708_2504756090_252 MAPs03910 Predicted glycosyltransferases [Mycobacterium avium paratuberculosis S397]	Cytoplasmic	8.96
2505116709_2504756090_546 MAPs03920 Predicted carbamoyl transferase, NodU family [Mycobacterium avium paratuberculosis S397]	Cytoplasmic	9.97
2505116710_2504756090_333 MAPs03930 Nucleoside-diphosphate-sugar epimerases [Mycobacterium avium paratuberculosis S397]	Cytoplasmic	8.96
2505116712_2504756090_406 MAPs03950 Glycosyltransferase [Mycobacterium avium paratuberculosis S397]	Cytoplasmic	9.97
2505116713_2504756090_328 MAPs03960 Glycosyltransferase [Mycobacterium avium paratuberculosis S397]	Cytoplasmic	8.96
2505116714_2504756090_351 MAPs03970 Topoisomerase IB [Mycobacterium avium paratuberculosis S397]	Cytoplasmic	9.97
2505116716_2504756090_278 MAPs03990 hypothetical protein [Mycobacterium avium paratuberculosis S397]	Cytoplasmic	8.96
2505116719_2504756090_254 MAPs04020 Metal-dependent hydrolase [Mycobacterium avium paratuberculosis S397]	Cytoplasmic	8.96
2505116724_2504756090_706 MAPs04070 Catalase [Mycobacterium avium paratuberculosis S397]	Cytoplasmic	9.97
2505116725_2504756090_339 MAPs04080 Chemotaxis response regulator containing a CheY-like receiver domain and a methylesterase domain [Mycobacterium avium paratuberculosis S397]	Cytoplasmic	9.97
2505116727_2504756090_547 MAPs04101 PAS domain S-box [Mycobacterium avium paratuberculosis S397]	Cytoplasmic	9.97
2505116729_2504756090_309 MAPs04120 Chemotaxis response regulator containing a CheY-like receiver domain and a methylesterase domain [Mycobacterium avium paratuberculosis S397]	Cytoplasmic	9.97
2505116731_2504756090_358 MAPs04140 AraC-type DNA-binding domain-containing proteins [Mycobacterium avium paratuberculosis S397]	Cytoplasmic	9.26
2505116732_2504756090_316 MAPs04150 Predicted hydrolases or acyltransferases (alpha/beta hydrolase superfamily) [Mycobacterium avium paratuberculosis S397]	Cytoplasmic	8.96
2505116733_2504756090_448 MAPs04160 Monoamine oxidase [Mycobacterium avium paratuberculosis S397]	Cytoplasmic	8.96
2505116735_2504756090_457 MAPs04180 FMN-dependent oxidoreductase, nitrilotriacetate monooxygenase family [Mycobacterium avium paratuberculosis S397]	Cytoplasmic	9.97
2505116736_2504756090_371 MAPs04190 hypothetical protein [Mycobacterium avium paratuberculosis S397]	Cytoplasmic	8.96
2505116737_2504756090_377 MAPs04200 Predicted aminoglycoside phosphotransferase [Mycobacterium avium paratuberculosis S397]	Cytoplasmic	8.96
2505116740_2504756090_460 MAPs04230 Domain of unknown function DUF222. [Mycobacterium avium paratuberculosis S397]	Cytoplasmic	8.96
2505116743_2504756090_325 MAPs04260 MoxR-like ATPases [Mycobacterium avium paratuberculosis S397]	Cytoplasmic	9.97
2505116747_2504756090_276 MAPs04300 O-Methyltransferase involved in polyketide biosynthesis [Mycobacterium avium paratuberculosis S397]	Cytoplasmic	9.97
2505116754_2504756090_181 MAPs04370 NADH-quinone oxidoreductase, chain I [Mycobacterium avium paratuberculosis S397]	Cytoplasmic	9.12
2505116757_2504756090_453 MAPs04400 NADH-quinone oxidoreductase, F subunit [Mycobacterium avium paratuberculosis S397]	Cytoplasmic	9.12
2505116758_2504756090_252 MAPs04410 NADH:ubiquinone oxidoreductase 24 kD subunit [Mycobacterium avium paratuberculosis S397]	Cytoplasmic	9.12
2505116759_2504756090_441 MAPs04420 NADH dehydrogenase I, D subunit [Mycobacterium avium paratuberculosis S397]	Cytoplasmic	9.12
2505116760_2504756090_235 MAPs04430 NADH (or F420H2) dehydrogenase, subunit C [Mycobacterium avium paratuberculosis S397]	Cytoplasmic	9.97
2505116764_2504756090_178 MAPs04470 Uncharacterized conserved protein [Mycobacterium avium paratuberculosis S397]	Cytoplasmic	8.96
2505116766_2504756090_112 MAPs04490 hypothetical protein [Mycobacterium avium paratuberculosis S397]	Cytoplasmic	8.96
2505116767_2504756090_332 MAPs04500 Predicted aminoglycoside phosphotransferase [Mycobacterium avium paratuberculosis S397]	Cytoplasmic	8.96
2505116768_2504756090_412 MAPs04510 Acyl-CoA dehydrogenases [Mycobacterium avium paratuberculosis S397]	Cytoplasmic	9.97
2505116771_2504756090_404 MAPs04540 Predicted acyl-CoA transferases/carnitine dehydratase [Mycobacterium avium paratuberculosis S397]	Cytoplasmic	9.97
2505116773_2504756090_364 MAPs04560 Homogentisate 1,2-dioxygenase [Mycobacterium avium paratuberculosis S397]	Cytoplasmic	8.96
2505116774_2504756090_323 MAPs04570 NADPH:quinone reductase and related Zn-dependent oxidoreductases [Mycobacterium avium paratuberculosis S397]	Cytoplasmic	9.26
2505116775_2504756090_401 MAPs04580 Acyl-CoA dehydrogenases [Mycobacterium avium paratuberculosis S397]	Cytoplasmic	9.26
2505116776_2504756090_463 MAPs04590 Acyl-CoA dehydrogenases [Mycobacterium avium paratuberculosis S397]	Cytoplasmic	9.97
2505116777_2504756090_259 MAPs04600 histidinol-phosphate phosphatase HisN, inositol monophosphatase family [Mycobacterium avium paratuberculosis S397]	Cytoplasmic	9.26
2505116781_2504756090_265 MAPs04640 Membrane protease subunits, stomatin/prohibitin homologs [Mycobacterium avium paratuberculosis S397]	Cytoplasmic	8.96
2505116783_2504756090_252 MAPs04660 Universal stress protein family. [Mycobacterium avium paratuberculosis S397]	Cytoplasmic	8.96
2505116784_2504756090_148 MAPs04670 Truncated hemoglobins [Mycobacterium avium paratuberculosis S397]	Cytoplasmic	8.96
2505116786_2504756090_455 MAPs04690 NADPH-dependent glutamate synthase beta chain and related oxidoreductases [Mycobacterium avium paratuberculosis S397]	Cytoplasmic	8.96
2505116787_2504756090_370 MAPs04700 peptide chain release factor 2 [Mycobacterium avium paratuberculosis S397]	Cytoplasmic	9.97
2505116794_2504756090_281 MAPs04770 uncharacterized Actinobacterial protein TIGR03083 [Mycobacterium avium paratuberculosis S397]	Cytoplasmic	8.96
2505116797_2504756090_241 MAPs04800 hypothetical protein [Mycobacterium avium paratuberculosis S397]	Cytoplasmic	8.96
2505116804_2504756090_481 MAPs04870 Phosphatidylserine/phosphatidylglycerophosphate/cardiolipin synthases and related enzymes [Mycobacterium avium paratuberculosis S397]	Cytoplasmic	8.96
2505116806_2504756090_283 MAPs04891 Uncharacterized protein conserved in bacteria (DUF2236). [Mycobacterium avium paratuberculosis S397]	Cytoplasmic	8.96
2505116812_2504756090_187 MAPs04950 Hemerythrin HHE cation binding domain. [Mycobacterium avium paratuberculosis S397]	Cytoplasmic	8.96
2505116813_2504756090_306 MAPs04960 Citrate lyase beta subunit [Mycobacterium avium paratuberculosis S397]	Cytoplasmic	9.97
2505116816_2504756090_208 MAPs04990 Siderophore biosynthesis protein domain. [Mycobacterium avium paratuberculosis S397]	Cytoplasmic	8.96
2505116826_2504756090_193 MAPs05090 NAD-dependent aldehyde dehydrogenases [Mycobacterium avium paratuberculosis S397]	Cytoplasmic	9.26
2505116827_2504756090_284 MAPs05100 NAD-dependent aldehyde dehydrogenases [Mycobacterium avium paratuberculosis S397]	Cytoplasmic	9.26
2505116828_2504756090_422 MAPs05110 Rieske [2Fe-2S] domain. [Mycobacterium avium paratuberculosis S397]	Cytoplasmic	9.97
2505116830_2504756090_415 MAPs05130 Imidazolonepropionase and related amidohydrolases [Mycobacterium avium paratuberculosis S397]	Cytoplasmic	8.96
2505116831_2504756090_150 MAPs05140 Transcriptional regulators [Mycobacterium avium paratuberculosis S397]	Cytoplasmic	8.96
2505116833_2504756090_132 MAPs05161 Short-chain alcohol dehydrogenase of unknown specificity [Mycobacterium avium paratuberculosis S397]	Cytoplasmic	9.26
2505116834_2504756090_113 MAPs05162 Dehydrogenases with different specificities (related to short-chain alcohol dehydrogenases) [Mycobacterium avium paratuberculosis S397]	Cytoplasmic	9.26
2505116835_2504756090_420 MAPs05180 Rieske [2Fe-2S] domain. [Mycobacterium avium paratuberculosis S397]	Cytoplasmic	9.97
2505116837_2504756090_281 MAPs05200 Probable taurine catabolism dioxygenase [Mycobacterium avium paratuberculosis S397]	Cytoplasmic	9.97
2505116839_2504756090_426 MAPs05220 Enolase [Mycobacterium avium paratuberculosis S397]	Cytoplasmic	9.97
2505116849_2504756090_324 MAPs05320 Predicted aminoglycoside phosphotransferase [Mycobacterium avium paratuberculosis S397]	Cytoplasmic	9.26
2505116852_2504756090_431 MAPs05350 Acyl-CoA dehydrogenases [Mycobacterium avium paratuberculosis S397]	Cytoplasmic	9.97
2505116853_2504756090_258 MAPs05360 Enoyl-CoA hydratase/carnithine racemase [Mycobacterium avium paratuberculosis S397]	Cytoplasmic	9.97
2505116854_2504756090_318 MAPs05370 F420-dependent oxidoreductase, G6PDH family [Mycobacterium avium paratuberculosis S397]	Cytoplasmic	8.96
2505116855_2504756090_505 MAPs05380 Molecular chaperone [Mycobacterium avium paratuberculosis S397]	Cytoplasmic	9.97
2505116857_2504756090_509 MAPs05400 DNA ligase I, ATP-dependent (dnl1) [Mycobacterium avium paratuberculosis S397]	Cytoplasmic	9.26
2505116859_2504756090_721 MAPs05420 Acyl-CoA dehydrogenases [Mycobacterium avium paratuberculosis S397]	Cytoplasmic	9.97
2505116862_2504756090_485 MAPs05450 Transcriptional regulators [Mycobacterium avium paratuberculosis S397]	Cytoplasmic	9.97
2505116863_2504756090_340 MAPs05460 hypothetical protein [Mycobacterium avium paratuberculosis S397]	Cytoplasmic	8.96
2505116866_2504756090_492 MAPs05490 Cytochrome P450 [Mycobacterium avium paratuberculosis S397]	Cytoplasmic	9.97
2505116867_2504756090_211 MAPs05500 Transcriptional regulator [Mycobacterium avium paratuberculosis S397]	Cytoplasmic	8.96
2505116868_2504756090_310 MAPs05510 Short-chain dehydrogenases of various substrate specificities [Mycobacterium avium paratuberculosis S397]	Cytoplasmic	9.26
2505116869_2504756090_347 MAPs05520 Nucleotidyltransferase/DNA polymerase involved in DNA repair [Mycobacterium avium paratuberculosis S397]	Cytoplasmic	9.97
2505116871_2504756090_184 MAPs05540 Predicted flavoprotein [Mycobacterium avium paratuberculosis S397]	Cytoplasmic	9.26
2505116874_2504756090_721 MAPs05570 ribonucleoside-diphosphate reductase, alpha subunit [Mycobacterium avium paratuberculosis S397]	Cytoplasmic	9.97
2505116875_2504756090_246 MAPs05580 Transcriptional regulator [Mycobacterium avium paratuberculosis S397]	Cytoplasmic	8.96
2505116876_2504756090_512 MAPs05590 Predicted flavoprotein involved in K+ transport [Mycobacterium avium paratuberculosis S397]	Cytoplasmic	9.97
2505116877_2504756090_181 MAPs05600 Bacterial regulatory proteins, tetR family. [Mycobacterium avium paratuberculosis S397]	Cytoplasmic	8.96
2505116879_2504756090_320 MAPs05620 Ribonucleotide reductase, beta subunit [Mycobacterium avium paratuberculosis S397]	Cytoplasmic	9.26
2505116881_2504756090_346 MAPs05640 Zn-dependent alcohol dehydrogenases [Mycobacterium avium paratuberculosis S397]	Cytoplasmic	9.26
2505116884_2504756090_403 MAPs05670 phosphoserine phosphatase SerB [Mycobacterium avium paratuberculosis S397]	Cytoplasmic	9.97
2505116887_2504756090_257 MAPs05700 Enoyl-CoA hydratase/carnithine racemase [Mycobacterium avium paratuberculosis S397]	Cytoplasmic	9.26
2505116888_2504756090_323 MAPs05710 Methylase involved in ubiquinone/menaquinone biosynthesis [Mycobacterium avium paratuberculosis S397]	Cytoplasmic	8.96
2505116889_2504756090_391 MAPs05720 hypothetical protein [Mycobacterium avium paratuberculosis S397]	Cytoplasmic	8.96
2505116893_2504756090_245 MAPs05760 Acetyltransferase (isoleucine patch superfamily) [Mycobacterium avium paratuberculosis S397]	Cytoplasmic	8.96
2505116894_2504756090_442 MAPs05770 Deoxyribodipyrimidine photolyase [Mycobacterium avium paratuberculosis S397]	Cytoplasmic	8.96
2505116897_2504756090_344 MAPs05800 isopentenyl-diphosphate delta-isomerase, type 2 [Mycobacterium avium paratuberculosis S397]	Cytoplasmic	9.97
2505116898_2504756090_329 MAPs05810 Integrase core domain. [Mycobacterium avium paratuberculosis S397]	Cytoplasmic	8.96
2505116901_2504756090_243 MAPs05840 hypothetical protein [Mycobacterium avium paratuberculosis S397]	Cytoplasmic	8.96
2505116902_2504756090_509 MAPs05850 Uncharacterized conserved protein [Mycobacterium avium paratuberculosis S397]	Cytoplasmic	8.96
2505116903_2504756090_241 MAPs05860 Methylase involved in ubiquinone/menaquinone biosynthesis [Mycobacterium avium paratuberculosis S397]	Cytoplasmic	9.26
2505116906_2504756090_316 MAPs05890 Phytoene/squalene synthetase [Mycobacterium avium paratuberculosis S397]	Cytoplasmic	8.96
2505116908_2504756090_392 MAPs05910 Geranylgeranyl pyrophosphate synthase [Mycobacterium avium paratuberculosis S397]	Cytoplasmic	9.97
2505116909_2504756090_143 MAPs05920 STAS domain. [Mycobacterium avium paratuberculosis S397]	Cytoplasmic	8.96
2505116912_2504756090_451 MAPs05950 TIGR01777 family protein [Mycobacterium avium paratuberculosis S397]	Cytoplasmic	9.97
2505116913_2504756090_418 MAPs05960 Glycosyltransferase [Mycobacterium avium paratuberculosis S397]	Cytoplasmic	9.97
2505116914_2504756090_534 MAPs05970 Uncharacterized conserved protein [Mycobacterium avium paratuberculosis S397]	Cytoplasmic	8.96
2505116915_2504756090_274 MAPs05980 Methyltransferase domain. [Mycobacterium avium paratuberculosis S397]	Cytoplasmic	9.97
2505116916_2504756090_263 MAPs05990 Electron transfer flavoprotein, beta subunit [Mycobacterium avium paratuberculosis S397]	Cytoplasmic	8.96
2505116917_2504756090_318 MAPs06000 Electron transfer flavoprotein, alpha subunit [Mycobacterium avium paratuberculosis S397]	Cytoplasmic	8.96
2505116920_2504756090_392 MAPs06030 Cysteine sulfinate desulfinase/cysteine desulfurase and related enzymes [Mycobacterium avium paratuberculosis S397]	Cytoplasmic	9.97
2505116921_2504756090_352 MAPs06040 tRNA (5-methylaminomethyl-2-thiouridylate)-methyltransferase [Mycobacterium avium paratuberculosis S397]	Cytoplasmic	9.97
2505116923_2504756090_342 MAPs06060 Methionine synthase II (cobalamin-independent) [Mycobacterium avium paratuberculosis S397]	Cytoplasmic	8.96
2505116924_2504756090_693 MAPs06070 DNA ligase, NAD-dependent [Mycobacterium avium paratuberculosis S397]	Cytoplasmic	9.97
2505116925_2504756090_370 MAPs06080 Cystathionine beta-lyases/cystathionine gamma-synthases [Mycobacterium avium paratuberculosis S397]	Cytoplasmic	9.26
2505116926_2504756090_200 MAPs06090 Transcriptional regulator [Mycobacterium avium paratuberculosis S397]	Cytoplasmic	8.96
2505116931_2504756090_221 MAPs06140 hypothetical protein [Mycobacterium avium paratuberculosis S397]	Cytoplasmic	8.96
2505116933_2504756090_493 MAPs06160 aspartyl/glutamyl-tRNA(Asn/Gln) amidotransferase, A subunit [Mycobacterium avium paratuberculosis S397]	Cytoplasmic	9.26
2505116934_2504756090_343 MAPs06170 phosphofructokinase [Mycobacterium avium paratuberculosis S397]	Cytoplasmic	9.97
2505116935_2504756090_375 MAPs06180 ATPases involved in chromosome partitioning [Mycobacterium avium paratuberculosis S397]	Cytoplasmic	8.96
2505116936_2504756090_503 MAPs06190 aspartyl/glutamyl-tRNA(Asn/Gln) amidotransferase, B subunit [Mycobacterium avium paratuberculosis S397]	Cytoplasmic	9.97
2505116940_2504756090_484 MAPs06231 acetolactate synthase, large subunit, biosynthetic type [Mycobacterium avium paratuberculosis S397]	Cytoplasmic	9.97
2505116941_2504756090_138 MAPs06232 Thiamine pyrophosphate enzyme, C-terminal TPP binding domain. [Mycobacterium avium paratuberculosis S397]	Cytoplasmic	9.97
2505116942_2504756090_168 MAPs06250 acetolactate synthase, small subunit [Mycobacterium avium paratuberculosis S397]	Cytoplasmic	9.97
2505116943_2504756090_343 MAPs06260 ketol-acid reductoisomerase [Mycobacterium avium paratuberculosis S397]	Cytoplasmic	9.97
2505116945_2504756090_475 MAPs06280 Phytoene dehydrogenase and related proteins [Mycobacterium avium paratuberculosis S397]	Cytoplasmic	8.96
2505116947_2504756090_336 MAPs06300 Isocitrate/isopropylmalate dehydrogenase [Mycobacterium avium paratuberculosis S397]	Cytoplasmic	9.97
2505116949_2504756090_295 MAPs06320 2-keto-4-pentenoate hydratase/2-oxohepta-3-ene-1,7-dioic acid hydratase (catechol pathway) [Mycobacterium avium paratuberculosis S397]	Cytoplasmic	9.26
2505116950_2504756090_492 MAPs06330 glutamyl-tRNA synthetase, bacterial family [Mycobacterium avium paratuberculosis S397]	Cytoplasmic	9.97
2505116953_2504756090_170 MAPs06360 PPOX class probable F420-dependent enzyme [Mycobacterium avium paratuberculosis S397]	Cytoplasmic	8.96
2505116954_2504756090_233 MAPs06370 Transcriptional regulator [Mycobacterium avium paratuberculosis S397]	Cytoplasmic	9.97
2505116955_2504756090_476 MAPs06380 3-isopropylmalate dehydratase, large subunit [Mycobacterium avium paratuberculosis S397]	Cytoplasmic	9.97
2505116956_2504756090_198 MAPs06390 3-isopropylmalate dehydratase, small subunit [Mycobacterium avium paratuberculosis S397]	Cytoplasmic	9.97
2505116957_2504756090_203 MAPs06400 Bacterial nucleoid DNA-binding protein [Mycobacterium avium paratuberculosis S397]	Cytoplasmic	9.26
2505116958_2504756090_315 MAPs06410 ADP-ribose pyrophosphatase [Mycobacterium avium paratuberculosis S397]	Cytoplasmic	8.96
2505116962_2504756090_369 MAPs06450 D-alanine--D-alanine ligase [Mycobacterium avium paratuberculosis S397]	Cytoplasmic	9.97
2505116965_2504756090_227 MAPs06480 uracil-DNA glycosylase [Mycobacterium avium paratuberculosis S397]	Cytoplasmic	9.26
2505116966_2504756090_276 MAPs06490 Short-chain alcohol dehydrogenase of unknown specificity [Mycobacterium avium paratuberculosis S397]	Cytoplasmic	9.97
2505116967_2504756090_453 MAPs06500 hypothetical protein [Mycobacterium avium paratuberculosis S397]	Cytoplasmic	8.96
2505116968_2504756090_147 MAPs06510 Ring hydroxylating beta subunit. [Mycobacterium avium paratuberculosis S397]	Cytoplasmic	8.96
2505116969_2504756090_296 MAPs06520 Short-chain dehydrogenases of various substrate specificities [Mycobacterium avium paratuberculosis S397]	Cytoplasmic	9.97
2505116970_2504756090_273 MAPs06530 oxidoreductase, SDR family [Mycobacterium avium paratuberculosis S397]	Cytoplasmic	9.26
2505116971_2504756090_64 MAPs06540 ribosomal protein L28 [Mycobacterium avium paratuberculosis S397]	Cytoplasmic	9.26
2505116973_2504756090_575 MAPs06560 DAK2 domain fusion protein YloV [Mycobacterium avium paratuberculosis S397]	Cytoplasmic	8.96
2505116974_2504756090_738 MAPs06570 ATP-dependent DNA helicase RecG [Mycobacterium avium paratuberculosis S397]	Cytoplasmic	9.97
2505116976_2504756090_284 MAPs06590 Aldo/keto reductases, related to diketogulonate reductase [Mycobacterium avium paratuberculosis S397]	Cytoplasmic	9.26
2505116977_2504756090_373 MAPs06600 Esterase/lipase [Mycobacterium avium paratuberculosis S397]	Cytoplasmic	9.26
2505116981_2504756090_160 MAPs06640 pantetheine-phosphate adenylyltransferase, bacterial [Mycobacterium avium paratuberculosis S397]	Cytoplasmic	9.97
2505116982_2504756090_569 MAPs06650 Thiamine pyrophosphate-requiring enzymes [acetolactate synthase, pyruvate dehydrogenase (cytochrome), glyoxylate carboligase, phosphonopyruvate decarboxylase] [Mycobacterium avium paratuberculosis S397]	Cytoplasmic	9.26
2505116985_2504756090_245 MAPs06680 Cell division initiation protein [Mycobacterium avium paratuberculosis S397]	Cytoplasmic	9.97
2505116986_2504756090_197 MAPs06690 Predicted metal-binding, possibly nucleic acid-binding protein [Mycobacterium avium paratuberculosis S397]	Cytoplasmic	8.96
2505116987_2504756090_237 MAPs06700 ribonuclease III, bacterial [Mycobacterium avium paratuberculosis S397]	Cytoplasmic	9.97
2505116988_2504756090_283 MAPs06710 formamidopyrimidine-DNA glycosylase (fpg) [Mycobacterium avium paratuberculosis S397]	Cytoplasmic	9.97
2505116989_2504756090_258 MAPs06720 Uncharacterized proteins, LmbE homologs [Mycobacterium avium paratuberculosis S397]	Cytoplasmic	8.96
2505116990_2504756090_118 MAPs06730 Predicted redox protein, regulator of disulfide bond formation [Mycobacterium avium paratuberculosis S397]	Cytoplasmic	8.96
2505116992_2504756090_1196 MAPs06750 chromosome segregation protein SMC, common bacterial type [Mycobacterium avium paratuberculosis S397]	Cytoplasmic	8.82
2505116993_2504756090_444 MAPs06760 signal recognition particle-docking protein FtsY [Mycobacterium avium paratuberculosis S397]	Cytoplasmic	9.12
2505116996_2504756090_421 MAPs06791 UTP:GlnB (protein PII) uridylyltransferase [Mycobacterium avium paratuberculosis S397]	Cytoplasmic	9.97
2505116997_2504756090_392 MAPs06792 UTP:GlnB (protein PII) uridylyltransferase [Mycobacterium avium paratuberculosis S397]	Cytoplasmic	9.97
2505117001_2504756090_363 MAPs06840 Imidazolonepropionase and related amidohydrolases [Mycobacterium avium paratuberculosis S397]	Cytoplasmic	8.96
2505117002_2504756090_601 MAPs06850 N-acyl-D-aspartate/D-glutamate deacylase [Mycobacterium avium paratuberculosis S397]	Cytoplasmic	9.97
2505117005_2504756090_139 MAPs06880 hypothetical protein [Mycobacterium avium paratuberculosis S397]	Cytoplasmic	8.96
2505117006_2504756090_171 MAPs06890 ribosomal protein S16 [Mycobacterium avium paratuberculosis S397]	Cytoplasmic	9.26
2505117008_2504756090_175 MAPs06910 16S rRNA processing protein RimM [Mycobacterium avium paratuberculosis S397]	Cytoplasmic	9.97
2505117009_2504756090_239 MAPs06920 tRNA (guanine-N1)-methyltransferase [Mycobacterium avium paratuberculosis S397]	Cytoplasmic	9.97
2505117011_2504756090_113 MAPs06940 ribosomal protein L19, bacterial type [Mycobacterium avium paratuberculosis S397]	Cytoplasmic	9.97
2505117013_2504756090_239 MAPs06960 Ribonuclease HII [Mycobacterium avium paratuberculosis S397]	Cytoplasmic	9.26
2505117017_2504756090_272 MAPs07000 formate dehydrogenase family accessory protein FdhD [Mycobacterium avium paratuberculosis S397]	Cytoplasmic	9.26
2505117019_2504756090_361 MAPs07020 Site-specific recombinase XerD [Mycobacterium avium paratuberculosis S397]	Cytoplasmic	9.97
2505117025_2504756090_388 MAPs07080 DNA protecting protein DprA [Mycobacterium avium paratuberculosis S397]	Cytoplasmic	8.96
2505117026_2504756090_283 MAPs07090 Siderophore-interacting protein [Mycobacterium avium paratuberculosis S397]	Cytoplasmic	9.97
2505117027_2504756090_386 MAPs07100 L-lactate dehydrogenase (FMN-dependent) and related alpha-hydroxy acid dehydrogenases [Mycobacterium avium paratuberculosis S397]	Cytoplasmic	9.26
2505117028_2504756090_301 MAPs07110 Site-specific recombinase XerD [Mycobacterium avium paratuberculosis S397]	Cytoplasmic	9.97
2505117030_2504756090_276 MAPs07130 ribosomal protein S2, bacterial type [Mycobacterium avium paratuberculosis S397]	Cytoplasmic	9.97
2505117031_2504756090_275 MAPs07140 translation elongation factor Ts [Mycobacterium avium paratuberculosis S397]	Cytoplasmic	9.97
2505117032_2504756090_471 MAPs07150 Asp-tRNAAsn/Glu-tRNAGln amidotransferase A subunit and related amidases [Mycobacterium avium paratuberculosis S397]	Cytoplasmic	9.26
2505117035_2504756090_279 MAPs07180 Dehydrogenases with different specificities (related to short-chain alcohol dehydrogenases) [Mycobacterium avium paratuberculosis S397]	Cytoplasmic	9.26
2505117039_2504756090_231 MAPs07220 Response regulators consisting of a CheY-like receiver domain and a winged-helix DNA-binding domain [Mycobacterium avium paratuberculosis S397]	Cytoplasmic	9.97
2505117041_2504756090_265 MAPs07240 uridylate kinase [Mycobacterium avium paratuberculosis S397]	Cytoplasmic	9.26
2505117042_2504756090_185 MAPs07250 ribosome recycling factor [Mycobacterium avium paratuberculosis S397]	Cytoplasmic	9.97
2505117044_2504756090_364 MAPs07270 23S rRNA m2A2503 methyltransferase [Mycobacterium avium paratuberculosis S397]	Cytoplasmic	9.97
2505117049_2504756090_388 MAPs07320 1-hydroxy-2-methyl-2-(E)-butenyl 4-diphosphate synthase [Mycobacterium avium paratuberculosis S397]	Cytoplasmic	9.97
2505117052_2504756090_195 MAPs07350 Domain of unknown function (DUF1707). [Mycobacterium avium paratuberculosis S397]	Cytoplasmic	8.96
2505117053_2504756090_285 MAPs07360 methionine aminopeptidase, type I [Mycobacterium avium paratuberculosis S397]	Cytoplasmic	9.97
2505117054_2504756090_497 MAPs07370 cobyric acid synthase CobQ [Mycobacterium avium paratuberculosis S397]	Cytoplasmic	9.26
2505117056_2504756090_468 MAPs07390 Glutamine synthetase [Mycobacterium avium paratuberculosis S397]	Cytoplasmic	9.26
2505117058_2504756090_455 MAPs07410 NAD-dependent aldehyde dehydrogenases [Mycobacterium avium paratuberculosis S397]	Cytoplasmic	9.26
2505117059_2504756090_257 MAPs07420 Dehydrogenases with different specificities (related to short-chain alcohol dehydrogenases) [Mycobacterium avium paratuberculosis S397]	Cytoplasmic	9.26
2505117065_2504756090_459 MAPs07480 mycothione reductase [Mycobacterium avium paratuberculosis S397]	Cytoplasmic	9.97
2505117067_2504756090_501 MAPs07500 malate:quinone-oxidoreductase [Mycobacterium avium paratuberculosis S397]	Cytoplasmic	9.26
2505117068_2504756090_156 MAPs07510 Predicted acyltransferase [Mycobacterium avium paratuberculosis S397]	Cytoplasmic	9.97
2505117069_2504756090_613 MAPs07520 Mg-chelatase subunit ChlI [Mycobacterium avium paratuberculosis S397]	Cytoplasmic	8.96
2505117070_2504756090_204 MAPs07530 cob(I)alamin adenosyltransferase [Mycobacterium avium paratuberculosis S397]	Cytoplasmic	9.26
2505117071_2504756090_470 MAPs07540 cobyrinic acid a,c-diamide synthase [Mycobacterium avium paratuberculosis S397]	Cytoplasmic	9.26
2505117072_2504756090_401 MAPs07550 uroporphyrin-III C-methyltransferase [Mycobacterium avium paratuberculosis S397]	Cytoplasmic	9.97
2505117074_2504756090_412 MAPs07570 Predicted acetyltransferase involved in intracellular survival and related acetyltransferases [Mycobacterium avium paratuberculosis S397]	Cytoplasmic	8.96
2505117075_2504756090_578 MAPs07580 prolyl-tRNA synthetase, family II [Mycobacterium avium paratuberculosis S397]	Cytoplasmic	10
2505117078_2504756090_178 MAPs07610 Uncharacterized protein conserved in bacteria [Mycobacterium avium paratuberculosis S397]	Cytoplasmic	9.97
2505117079_2504756090_351 MAPs07620 transcription termination factor NusA [Mycobacterium avium paratuberculosis S397]	Cytoplasmic	9.97
2505117080_2504756090_925 MAPs07630 translation initiation factor IF-2 [Mycobacterium avium paratuberculosis S397]	Cytoplasmic	9.97
2505117081_2504756090_162 MAPs07640 ribosome-binding factor A [Mycobacterium avium paratuberculosis S397]	Cytoplasmic	8.96
2505117082_2504756090_331 MAPs07650 Exopolyphosphatase-related proteins [Mycobacterium avium paratuberculosis S397]	Cytoplasmic	8.96
2505117087_2504756090_185 MAPs07700 Uncharacterized protein conserved in bacteria [Mycobacterium avium paratuberculosis S397]	Cytoplasmic	8.96
2505117090_2504756090_329 MAPs07730 Predicted phosphohydrolases [Mycobacterium avium paratuberculosis S397]	Cytoplasmic	8.96
2505117092_2504756090_293 MAPs07750 tRNA pseudouridine 55 synthase [Mycobacterium avium paratuberculosis S397]	Cytoplasmic	9.97
2505117093_2504756090_396 MAPs07760 Acetyl-CoA acetyltransferase [Mycobacterium avium paratuberculosis S397]	Cytoplasmic	9.26
2505117094_2504756090_418 MAPs07770 Acyl-CoA dehydrogenases [Mycobacterium avium paratuberculosis S397]	Cytoplasmic	9.26
2505117095_2504756090_234 MAPs07780 Mn-dependent transcriptional regulator [Mycobacterium avium paratuberculosis S397]	Cytoplasmic	9.97
2505117096_2504756090_324 MAPs07790 riboflavin kinase/FMN adenylyltransferase [Mycobacterium avium paratuberculosis S397]	Cytoplasmic	9.97
2505117098_2504756090_364 MAPs07810 Transposase IS116/IS110/IS902 family./Transposase. [Mycobacterium avium paratuberculosis S397]	Cytoplasmic	8.96
2505117100_2504756090_757 MAPs07830 polyribonucleotide nucleotidyltransferase [Mycobacterium avium paratuberculosis S397]	Cytoplasmic	9.97
2505117101_2504756090_457 MAPs07840 Predicted Zn-dependent peptidases [Mycobacterium avium paratuberculosis S397]	Cytoplasmic	8.96
2505117102_2504756090_341 MAPs07850 Dioxygenases related to 2-nitropropane dioxygenase [Mycobacterium avium paratuberculosis S397]	Cytoplasmic	9.97
2505117103_2504756090_373 MAPs07860 alanine dehydrogenase [Mycobacterium avium paratuberculosis S397]	Cytoplasmic	9.26
2505117105_2504756090_302 MAPs07880 Predicted metal-dependent hydrolase [Mycobacterium avium paratuberculosis S397]	Cytoplasmic	9.26
2505117106_2504756090_594 MAPs07890 Short-chain dehydrogenases of various substrate specificities [Mycobacterium avium paratuberculosis S397]	Cytoplasmic	9.97
2505117107_2504756090_366 MAPs07900 Flavodoxin reductases (ferredoxin-NADPH reductases) family 1 [Mycobacterium avium paratuberculosis S397]	Cytoplasmic	9.97
2505117109_2504756090_331 MAPs07920 Rieske [2Fe-2S] domain. [Mycobacterium avium paratuberculosis S397]	Cytoplasmic	8.96
2505117110_2504756090_360 MAPs07930 Uncharacterized conserved protein related to dihydrodipicolinate reductase [Mycobacterium avium paratuberculosis S397]	Cytoplasmic	8.96
2505117111_2504756090_451 MAPs07940 Domain of unknown function DUF222./HNH endonuclease. [Mycobacterium avium paratuberculosis S397]	Cytoplasmic	8.96
2505117113_2504756090_245 MAPs07960 dihydrodipicolinate reductase [Mycobacterium avium paratuberculosis S397]	Cytoplasmic	9.97
2505117117_2504756090_510 MAPs08000 Acyl-CoA synthetases (AMP-forming)/AMP-acid ligases II [Mycobacterium avium paratuberculosis S397]	Cytoplasmic	9.97
2505117118_2504756090_1075 MAPs08010 Pyruvate carboxylase [Mycobacterium avium paratuberculosis S397]	Cytoplasmic	9.97
2505117120_2504756090_259 MAPs08030 Dehydrogenases with different specificities (related to short-chain alcohol dehydrogenases) [Mycobacterium avium paratuberculosis S397]	Cytoplasmic	9.26
2505117123_2504756090_266 MAPs08060 thymidylate synthase/thymidylate synthase [Mycobacterium avium paratuberculosis S397]	Cytoplasmic	9.97
2505117125_2504756090_244 MAPs08080 DivIVA protein. [Mycobacterium avium paratuberculosis S397]	Cytoplasmic	9.97
2505117126_2504756090_412 MAPs08090 Uncharacterized protein conserved in bacteria [Mycobacterium avium paratuberculosis S397]	Cytoplasmic	8.96
2505117127_2504756090_251 MAPs08100 thymidylate synthase, flavin-dependent [Mycobacterium avium paratuberculosis S397]	Cytoplasmic	8.96
2505117128_2504756090_300 MAPs08110 dihydrodipicolinate synthase [Mycobacterium avium paratuberculosis S397]	Cytoplasmic	9.26
2505117129_2504756090_558 MAPs08120 Predicted hydrolase of the metallo-beta-lactamase superfamily [Mycobacterium avium paratuberculosis S397]	Cytoplasmic	8.96
2505117130_2504756090_232 MAPs08130 methyltransferase, putative, TIGR00027 family [Mycobacterium avium paratuberculosis S397]	Cytoplasmic	8.96
2505117131_2504756090_276 MAPs08140 oxidoreductase, SDR family [Mycobacterium avium paratuberculosis S397]	Cytoplasmic	9.26
2505117134_2504756090_180 MAPs08170 N-acetylglutamate synthase and related acetyltransferases [Mycobacterium avium paratuberculosis S397]	Cytoplasmic	8.96
2505117137_2504756090_275 MAPs08200 Phage shock protein A (IM30), suppresses sigma54-dependent transcription [Mycobacterium avium paratuberculosis S397]	Cytoplasmic	9.97
2505117141_2504756090_386 MAPs08240 Glycosyl transferases, related to UDP-glucuronosyltransferase [Mycobacterium avium paratuberculosis S397]	Cytoplasmic	8.96
2505117145_2504756090_350 MAPs08280 protein RecA [Mycobacterium avium paratuberculosis S397]	Cytoplasmic	9.97
2505117147_2504756090_490 MAPs08300 tRNA-N(6)-(isopentenyl)adenosine-37 thiotransferase enzyme MiaB [Mycobacterium avium paratuberculosis S397]	Cytoplasmic	9.97
2505117153_2504756090_314 MAPs08360 tRNA dimethylallyltransferase [Mycobacterium avium paratuberculosis S397]	Cytoplasmic	9.97
2505117154_2504756090_294 MAPs08370 diaminopimelate epimerase [Mycobacterium avium paratuberculosis S397]	Cytoplasmic	9.26
2505117155_2504756090_475 MAPs08380 GTP-binding protein HflX [Mycobacterium avium paratuberculosis S397]	Cytoplasmic	9.97
2505117156_2504756090_385 MAPs08390 Acyl-CoA dehydrogenases [Mycobacterium avium paratuberculosis S397]	Cytoplasmic	9.97
2505117158_2504756090_232 MAPs08410 SOS regulatory protein LexA [Mycobacterium avium paratuberculosis S397]	Cytoplasmic	9.97
2505117160_2504756090_154 MAPs08430 transcriptional regulator NrdR [Mycobacterium avium paratuberculosis S397]	Cytoplasmic	9.97
2505117162_2504756090_228 MAPs08450 Predicted epimerase, PhzC/PhzF homolog [Mycobacterium avium paratuberculosis S397]	Cytoplasmic	9.26
2505117164_2504756090_323 MAPs08470 PAC2 family. [Mycobacterium avium paratuberculosis S397]	Cytoplasmic	8.96
2505117166_2504756090_79 MAPs08491 Pyruvate/2-oxoglutarate dehydrogenase complex, dihydrolipoamide dehydrogenase (E3) component, and related enzymes [Mycobacterium avium paratuberculosis S397]	Cytoplasmic	9.26
2505117167_2504756090_392 MAPs08492 Pyruvate/2-oxoglutarate dehydrogenase complex, dihydrolipoamide dehydrogenase (E3) component, and related enzymes [Mycobacterium avium paratuberculosis S397]	Cytoplasmic	9.97
2505117168_2504756090_353 MAPs08510 hypothetical protein [Mycobacterium avium paratuberculosis S397]	Cytoplasmic	8.96
2505117169_2504756090_229 MAPs08520 Mn-dependent transcriptional regulator [Mycobacterium avium paratuberculosis S397]	Cytoplasmic	9.97
2505117170_2504756090_319 MAPs08530 RNA polymerase sigma factor, sigma-70 family [Mycobacterium avium paratuberculosis S397]	Cytoplasmic	9.97
2505117177_2504756090_496 MAPs08600 RNA polymerase sigma factor RpoD, C-terminal domain/RNA polymerase sigma factor, sigma-70 family [Mycobacterium avium paratuberculosis S397]	Cytoplasmic	9.97
2505117178_2504756090_268 MAPs08610 Transcriptional regulator/sugar kinase [Mycobacterium avium paratuberculosis S397]	Cytoplasmic	9.26
2505117179_2504756090_291 MAPs08620 Archaeal fructose-1,6-bisphosphatase and related enzymes of inositol monophosphatase family [Mycobacterium avium paratuberculosis S397]	Cytoplasmic	9.97
2505117186_2504756090_122 MAPs08690 hypothetical protein [Mycobacterium avium paratuberculosis S397]	Cytoplasmic	8.96
2505117191_2504756090_395 MAPs08740 SAM-dependent methyltransferases related to tRNA (uracil-5-)-methyltransferase [Mycobacterium avium paratuberculosis S397]	Cytoplasmic	9.97
2505117193_2504756090_147 MAPs08760 CBS domain. [Mycobacterium avium paratuberculosis S397]	Cytoplasmic	8.96
2505117194_2504756090_641 MAPs08770 1-deoxy-D-xylulose-5-phosphate synthase [Mycobacterium avium paratuberculosis S397]	Cytoplasmic	9.97
2505117195_2504756090_428 MAPs08780 Ribonuclease D [Mycobacterium avium paratuberculosis S397]	Cytoplasmic	9.97
2505117197_2504756090_273 MAPs08800 Enoyl-CoA hydratase/carnithine racemase [Mycobacterium avium paratuberculosis S397]	Cytoplasmic	9.97
2505117198_2504756090_357 MAPs08810 uroporphyrinogen decarboxylase [Mycobacterium avium paratuberculosis S397]	Cytoplasmic	9.26
2505117199_2504756090_451 MAPs08820 protoporphyrinogen oxidase [Mycobacterium avium paratuberculosis S397]	Cytoplasmic	9.97
2505117200_2504756090_231 MAPs08830 Uncharacterized conserved protein [Mycobacterium avium paratuberculosis S397]	Cytoplasmic	8.96
2505117201_2504756090_250 MAPs08840 Methyltransferase domain. [Mycobacterium avium paratuberculosis S397]	Cytoplasmic	8.96
2505117203_2504756090_134 MAPs08860 methionine-R-sulfoxide reductase [Mycobacterium avium paratuberculosis S397]	Cytoplasmic	9.26
2505117207_2504756090_361 MAPs08900 Predicted ATPase [Mycobacterium avium paratuberculosis S397]	Cytoplasmic	9.26
2505117210_2504756090_250 MAPs08930 Clp amino terminal domain. [Mycobacterium avium paratuberculosis S397]	Cytoplasmic	9.97
2505117216_2504756090_487 MAPs08990 NAD-dependent aldehyde dehydrogenases [Mycobacterium avium paratuberculosis S397]	Cytoplasmic	9.26
2505117218_2504756090_273 MAPs09010 oxidoreductase, SDR family [Mycobacterium avium paratuberculosis S397]	Cytoplasmic	9.97
2505117219_2504756090_276 MAPs09020 oxidoreductase, SDR family [Mycobacterium avium paratuberculosis S397]	Cytoplasmic	9.26
2505117220_2504756090_225 MAPs09030 Transcriptional regulator [Mycobacterium avium paratuberculosis S397]	Cytoplasmic	8.96
2505117223_2504756090_424 MAPs09060 Predicted metal-dependent hydrolase of the TIM-barrel fold [Mycobacterium avium paratuberculosis S397]	Cytoplasmic	8.96
2505117224_2504756090_295 MAPs09070 Transcriptional regulator [Mycobacterium avium paratuberculosis S397]	Cytoplasmic	9.26
2505117225_2504756090_312 MAPs09080 Short-chain alcohol dehydrogenase of unknown specificity [Mycobacterium avium paratuberculosis S397]	Cytoplasmic	9.97
2505117226_2504756090_267 MAPs09090 Acetoacetate decarboxylase [Mycobacterium avium paratuberculosis S397]	Cytoplasmic	8.96
2505117227_2504756090_404 MAPs09100 Predicted metal-dependent hydrolase of the TIM-barrel fold [Mycobacterium avium paratuberculosis S397]	Cytoplasmic	8.96
2505117228_2504756090_425 MAPs09110 Predicted metal-dependent hydrolase of the TIM-barrel fold [Mycobacterium avium paratuberculosis S397]	Cytoplasmic	8.96
2505117232_2504756090_183 MAPs09150 hypothetical protein [Mycobacterium avium paratuberculosis S397]	Cytoplasmic	8.96
2505117234_2504756090_388 MAPs09170 hypothetical protein [Mycobacterium avium paratuberculosis S397]	Cytoplasmic	8.96
2505117242_2504756090_172 MAPs09250 hypothetical protein [Mycobacterium avium paratuberculosis S397]	Cytoplasmic	8.96
2505117249_2504756090_381 MAPs09320 Site-specific recombinase XerD [Mycobacterium avium paratuberculosis S397]	Cytoplasmic	9.97
2505117257_2504756090_293 MAPs09400 Enoyl-CoA hydratase/carnithine racemase [Mycobacterium avium paratuberculosis S397]	Cytoplasmic	9.26
2505117258_2504756090_515 MAPs09410 Acyl-CoA synthetases (AMP-forming)/AMP-acid ligases II [Mycobacterium avium paratuberculosis S397]	Cytoplasmic	9.97
2505117260_2504756090_269 MAPs09430 Dehydrogenases with different specificities (related to short-chain alcohol dehydrogenases) [Mycobacterium avium paratuberculosis S397]	Cytoplasmic	9.26
2505117264_2504756090_205 MAPs09470 Transcriptional regulator [Mycobacterium avium paratuberculosis S397]	Cytoplasmic	9.97
2505117268_2504756090_240 MAPs09510 Ribulose-5-phosphate 4-epimerase and related epimerases and aldolases [Mycobacterium avium paratuberculosis S397]	Cytoplasmic	8.96
2505117269_2504756090_264 MAPs09520 Dehydrogenases with different specificities (related to short-chain alcohol dehydrogenases) [Mycobacterium avium paratuberculosis S397]	Cytoplasmic	9.26
2505117272_2504756090_453 MAPs09550 Phenylpropionate dioxygenase and related ring-hydroxylating dioxygenases, large terminal subunit [Mycobacterium avium paratuberculosis S397]	Cytoplasmic	9.26
2505117274_2504756090_161 MAPs09570 Hemerythrin HHE cation binding domain. [Mycobacterium avium paratuberculosis S397]	Cytoplasmic	9.97
2505117275_2504756090_254 MAPs09580 protocatechuate 3,4-dioxygenase, beta subunit [Mycobacterium avium paratuberculosis S397]	Cytoplasmic	9.97
2505117276_2504756090_187 MAPs09590 protocatechuate 3,4-dioxygenase, alpha subunit [Mycobacterium avium paratuberculosis S397]	Cytoplasmic	9.26
2505117280_2504756090_281 MAPs09630 Methylase involved in ubiquinone/menaquinone biosynthesis [Mycobacterium avium paratuberculosis S397]	Cytoplasmic	8.96
2505117281_2504756090_118 MAPs09640 Ferredoxin [Mycobacterium avium paratuberculosis S397]	Cytoplasmic	9.26
2505117282_2504756090_234 MAPs09650 Predicted transcriptional regulator [Mycobacterium avium paratuberculosis S397]	Cytoplasmic	8.96
2505117285_2504756090_313 MAPs09680 Dioxygenases related to 2-nitropropane dioxygenase [Mycobacterium avium paratuberculosis S397]	Cytoplasmic	9.97
2505117286_2504756090_166 MAPs09690 Uncharacterized protein conserved in bacteria [Mycobacterium avium paratuberculosis S397]	Cytoplasmic	8.96
2505117287_2504756090_279 MAPs09700 Predicted oxidoreductases (related to aryl-alcohol dehydrogenases) [Mycobacterium avium paratuberculosis S397]	Cytoplasmic	9.97
2505117288_2504756090_208 MAPs09710 Thioesterase superfamily. [Mycobacterium avium paratuberculosis S397]	Cytoplasmic	8.96
2505117289_2504756090_415 MAPs09720 amidohydrolase [Mycobacterium avium paratuberculosis S397]	Cytoplasmic	8.96
2505117291_2504756090_493 MAPs09741 threonyl-tRNA synthetase [Mycobacterium avium paratuberculosis S397]	Cytoplasmic	10
2505117292_2504756090_191 MAPs09742 Threonyl-tRNA synthetase [Mycobacterium avium paratuberculosis S397]	Cytoplasmic	9.26
2505117295_2504756090_319 MAPs09780 Lauroyl/myristoyl acyltransferase [Mycobacterium avium paratuberculosis S397]	Cytoplasmic	8.96
2505117296_2504756090_299 MAPs09791 Glycosyltransferase [Mycobacterium avium paratuberculosis S397]	Cytoplasmic	8.96
2505117298_2504756090_341 MAPs09810 ADP-ribose pyrophosphatase [Mycobacterium avium paratuberculosis S397]	Cytoplasmic	8.96
2505117299_2504756090_303 MAPs09820 pyridoxal 5''-phosphate synthase, synthase subunit Pdx1 [Mycobacterium avium paratuberculosis S397]	Cytoplasmic	8.96
2505117300_2504756090_278 MAPs09830 acyl-CoA thioesterase II [Mycobacterium avium paratuberculosis S397]	Cytoplasmic	9.97
2505117301_2504756090_173 MAPs09840 pyridoxal 5''-phosphate synthase, glutaminase subunit Pdx2 [Mycobacterium avium paratuberculosis S397]	Cytoplasmic	8.96
2505117303_2504756090_671 MAPs09860 Highly conserved protein containing a thioredoxin domain [Mycobacterium avium paratuberculosis S397]	Cytoplasmic	8.96
2505117304_2504756090_127 MAPs09870 Nuclear transport factor 2 (NTF2) domain. [Mycobacterium avium paratuberculosis S397]	Cytoplasmic	8.96
2505117306_2504756090_264 MAPs09890 undecaprenyl diphosphate synthase [Mycobacterium avium paratuberculosis S397]	Cytoplasmic	9.97
2505117309_2504756090_312 MAPs09920 pantothenate kinase, bacterial type [Mycobacterium avium paratuberculosis S397]	Cytoplasmic	8.96
2505117310_2504756090_426 MAPs09930 Glycine/serine hydroxymethyltransferase [Mycobacterium avium paratuberculosis S397]	Cytoplasmic	9.97
2505117312_2504756090_433 MAPs09950 Predicted ATPase related to phosphate starvation-inducible protein PhoH [Mycobacterium avium paratuberculosis S397]	Cytoplasmic	9.97
2505117313_2504756090_291 MAPs09960 Predicted xylanase/chitin deacetylase [Mycobacterium avium paratuberculosis S397]	Cytoplasmic	9.26
2505117316_2504756090_470 MAPs09990 Fumarase [Mycobacterium avium paratuberculosis S397]	Cytoplasmic	9.97
2505117317_2504756090_359 MAPs10000 fructose-1,6-bisphosphatase, class II [Mycobacterium avium paratuberculosis S397]	Cytoplasmic	9.97
2505117320_2504756090_514 MAPs10030 Carboxylesterase type B [Mycobacterium avium paratuberculosis S397]	Cytoplasmic	9.26
2505117321_2504756090_366 MAPs10040 Nucleoside-diphosphate-sugar epimerases [Mycobacterium avium paratuberculosis S397]	Cytoplasmic	8.96
2505117323_2504756090_415 MAPs10060 exodeoxyribonuclease VII, large subunit [Mycobacterium avium paratuberculosis S397]	Cytoplasmic	9.97
2505117325_2504756090_332 MAPs10080 (E)-4-hydroxy-3-methyl-but-2-enyl pyrophosphate reductase (IPP and DMAPP forming) [Mycobacterium avium paratuberculosis S397]	Cytoplasmic	9.97
2505117327_2504756090_350 MAPs10100 GTP-binding protein YchF [Mycobacterium avium paratuberculosis S397]	Cytoplasmic	8.96
2505117328_2504756090_314 MAPs10110 Restriction endonuclease [Mycobacterium avium paratuberculosis S397]	Cytoplasmic	8.96
2505117330_2504756090_123 MAPs10130 Predicted nucleic acid-binding protein, contains PIN domain [Mycobacterium avium paratuberculosis S397]	Cytoplasmic	8.96
2505117338_2504756090_227 MAPs10210 hypothetical protein [Mycobacterium avium paratuberculosis S397]	Cytoplasmic	8.96
2505117340_2504756090_272 MAPs10230 Adenylate cyclase, family 3 (some proteins contain HAMP domain) [Mycobacterium avium paratuberculosis S397]	Cytoplasmic	8.96
2505117341_2504756090_469 MAPs10240 glucose-6-phosphate 1-dehydrogenase [Mycobacterium avium paratuberculosis S397]	Cytoplasmic	9.97
2505117342_2504756090_340 MAPs10250 6-phosphogluconate dehydrogenase (decarboxylating) [Mycobacterium avium paratuberculosis S397]	Cytoplasmic	9.97
2505117344_2504756090_157 MAPs10270 Uncharacterized protein conserved in bacteria [Mycobacterium avium paratuberculosis S397]	Cytoplasmic	9.26
2505117347_2504756090_201 MAPs10300 hypothetical protein [Mycobacterium avium paratuberculosis S397]	Cytoplasmic	8.96
2505117348_2504756090_521 MAPs10310 Phosphoenolpyruvate synthase/pyruvate phosphate dikinase [Mycobacterium avium paratuberculosis S397]	Cytoplasmic	8.96
2505117354_2504756090_429 MAPs10380 Transcriptional regulator [Mycobacterium avium paratuberculosis S397]	Cytoplasmic	8.96
2505117356_2504756090_150 MAPs10401 Acyl-CoA dehydrogenases [Mycobacterium avium paratuberculosis S397]	Cytoplasmic	9.26
2505117358_2504756090_385 MAPs10420 Acyl-CoA dehydrogenases [Mycobacterium avium paratuberculosis S397]	Cytoplasmic	8.96
2505117360_2504756090_280 MAPs10440 MoxR-like ATPases [Mycobacterium avium paratuberculosis S397]	Cytoplasmic	9.97
2505117361_2504756090_372 MAPs10450 hypothetical protein [Mycobacterium avium paratuberculosis S397]	Cytoplasmic	8.96
2505117363_2504756090_341 MAPs10470 Short-chain alcohol dehydrogenase of unknown specificity [Mycobacterium avium paratuberculosis S397]	Cytoplasmic	9.26
2505117365_2504756090_494 MAPs10490 NAD-dependent aldehyde dehydrogenases [Mycobacterium avium paratuberculosis S397]	Cytoplasmic	9.97
2505117366_2504756090_382 MAPs10500 acetyl-CoA acetyltransferases [Mycobacterium avium paratuberculosis S397]	Cytoplasmic	9.97
2505117367_2504756090_263 MAPs10510 Enoyl-CoA hydratase/carnithine racemase [Mycobacterium avium paratuberculosis S397]	Cytoplasmic	9.97
2505117370_2504756090_349 MAPs10540 Predicted naringenin-chalcone synthase [Mycobacterium avium paratuberculosis S397]	Cytoplasmic	8.96
2505117374_2504756090_294 MAPs10580 Enoyl-CoA hydratase/carnithine racemase [Mycobacterium avium paratuberculosis S397]	Cytoplasmic	9.26
2505117375_2504756090_360 MAPs10590 Predicted acyl-CoA transferases/carnitine dehydratase [Mycobacterium avium paratuberculosis S397]	Cytoplasmic	9.26
2505117376_2504756090_254 MAPs10600 Dehydrogenases with different specificities (related to short-chain alcohol dehydrogenases) [Mycobacterium avium paratuberculosis S397]	Cytoplasmic	9.97
2505117379_2504756090_215 MAPs10630 Methyltransferase domain. [Mycobacterium avium paratuberculosis S397]	Cytoplasmic	9.97
2505117380_2504756090_253 MAPs10640 NAD-dependent protein deacetylases, SIR2 family [Mycobacterium avium paratuberculosis S397]	Cytoplasmic	9.26
2505117392_2504756090_257 MAPs10760 DivIVA protein. [Mycobacterium avium paratuberculosis S397]	Cytoplasmic	8.96
2505117398_2504756090_629 MAPs10820 GTP-binding protein TypA/BipA [Mycobacterium avium paratuberculosis S397]	Cytoplasmic	9.97
2505117400_2504756090_202 MAPs10840 Bacterial regulatory proteins, tetR family. [Mycobacterium avium paratuberculosis S397]	Cytoplasmic	8.96
2505117401_2504756090_300 MAPs10850 N-acetyl-1-D-myo-inositol-2-amino-2-deoxy-alpha-D-glucopyranoside deacetylase [Mycobacterium avium paratuberculosis S397]	Cytoplasmic	8.96
2505117403_2504756090_812 MAPs10870 radical SAM domain protein, CofH subfamily/7,8-didemethyl-8-hydroxy-5-deazariboflavin synthase, CofG subunit/7,8-didemethyl-8-hydroxy-5-deazariboflavin synthase, CofH subunit [Mycobacterium avium paratuberculosis S397]	Cytoplasmic	8.96
2505117404_2504756090_222 MAPs10880 Mycothiol maleylpyruvate isomerase N-terminal domain. [Mycobacterium avium paratuberculosis S397]	Cytoplasmic	8.96
2505117406_2504756090_108 MAPs10900 Ferredoxin [Mycobacterium avium paratuberculosis S397]	Cytoplasmic	9.97
2505117407_2504756090_372 MAPs10910 succinyldiaminopimelate transaminase [Mycobacterium avium paratuberculosis S397]	Cytoplasmic	9.26
2505117415_2504756090_230 MAPs10990 adenylylsulfate kinase (apsK) [Mycobacterium avium paratuberculosis S397]	Cytoplasmic	9.97
2505117416_2504756090_419 MAPs11000 ATP sulphurylase [Mycobacterium avium paratuberculosis S397]	Cytoplasmic	8.96
2505117418_2504756090_579 MAPs11020 Acyl-CoA synthetases (AMP-forming)/AMP-acid ligases II [Mycobacterium avium paratuberculosis S397]	Cytoplasmic	9.97
2505117421_2504756090_546 MAPs11060 delta-1-pyrroline-5-carboxylate dehydrogenase, group 1 [Mycobacterium avium paratuberculosis S397]	Cytoplasmic	9.97
2505117422_2504756090_320 MAPs11070 Proline dehydrogenase [Mycobacterium avium paratuberculosis S397]	Cytoplasmic	9.97
2505117423_2504756090_200 MAPs11080 Transcriptional regulator [Mycobacterium avium paratuberculosis S397]	Cytoplasmic	8.96
2505117426_2504756090_373 MAPs11110 Acyl-CoA dehydrogenases [Mycobacterium avium paratuberculosis S397]	Cytoplasmic	9.97
2505117427_2504756090_134 MAPs11120 Predicted nucleic-acid-binding protein containing a Zn-ribbon [Mycobacterium avium paratuberculosis S397]	Cytoplasmic	8.96
2505117429_2504756090_394 MAPs11140 Acyl-CoA dehydrogenases [Mycobacterium avium paratuberculosis S397]	Cytoplasmic	9.26
2505117431_2504756090_486 MAPs11160 NAD-dependent aldehyde dehydrogenases [Mycobacterium avium paratuberculosis S397]	Cytoplasmic	9.26
2505117432_2504756090_763 MAPs11170 Predicted acyl-CoA transferases/carnitine dehydratase [Mycobacterium avium paratuberculosis S397]	Cytoplasmic	9.97
2505117433_2504756090_302 MAPs11180 Predicted hydrolases or acyltransferases (alpha/beta hydrolase superfamily) [Mycobacterium avium paratuberculosis S397]	Cytoplasmic	8.96
2505117439_2504756090_460 MAPs11240 Acyl-CoA dehydrogenases [Mycobacterium avium paratuberculosis S397]	Cytoplasmic	9.26
2505117440_2504756090_330 MAPs11250 Pirin-related protein [Mycobacterium avium paratuberculosis S397]	Cytoplasmic	8.96
2505117444_2504756090_351 MAPs11290 succinyl-diaminopimelate desuccinylase [Mycobacterium avium paratuberculosis S397]	Cytoplasmic	9.97
2505117447_2504756090_592 MAPs11320 Acyl-CoA synthetases (AMP-forming)/AMP-acid ligases II [Mycobacterium avium paratuberculosis S397]	Cytoplasmic	9.26
2505117448_2504756090_291 MAPs11330 dihydropteroate synthase [Mycobacterium avium paratuberculosis S397]	Cytoplasmic	9.97
2505117449_2504756090_329 MAPs11340 Glycosyltransferases involved in cell wall biogenesis [Mycobacterium avium paratuberculosis S397]	Cytoplasmic	8.96
2505117453_2504756090_408 MAPs11380 glycogen synthase, Corynebacterium family [Mycobacterium avium paratuberculosis S397]	Cytoplasmic	9.97
2505117459_2504756090_206 MAPs11440 Bacterial regulatory proteins, tetR family. [Mycobacterium avium paratuberculosis S397]	Cytoplasmic	8.96
2505117460_2504756090_222 MAPs11450 Predicted O-methyltransferase [Mycobacterium avium paratuberculosis S397]	Cytoplasmic	9.26
2505117461_2504756090_251 MAPs11460 RNA polymerase sigma factor, sigma-70 family [Mycobacterium avium paratuberculosis S397]	Cytoplasmic	9.97
2505117468_2504756090_435 MAPs11530 Mg/Co/Ni transporter MgtE (contains CBS domain) [Mycobacterium avium paratuberculosis S397]	Cytoplasmic	8.96
2505117476_2504756090_248 MAPs11610 hypothetical protein [Mycobacterium avium paratuberculosis S397]	Cytoplasmic	8.96
2505117479_2504756090_396 MAPs11640 Malic enzyme [Mycobacterium avium paratuberculosis S397]	Cytoplasmic	9.26
2505117483_2504756090_1247 MAPs11680 2-oxoglutarate dehydrogenase, E1 component [Mycobacterium avium paratuberculosis S397]	Cytoplasmic	9.97
2505117489_2504756090_256 MAPs11740 Dehydrogenases with different specificities (related to short-chain alcohol dehydrogenases) [Mycobacterium avium paratuberculosis S397]	Cytoplasmic	9.26
2505117491_2504756090_278 MAPs11760 oxidoreductase, SDR family [Mycobacterium avium paratuberculosis S397]	Cytoplasmic	9.97
2505117493_2504756090_247 MAPs11780 Dehydrogenases with different specificities (related to short-chain alcohol dehydrogenases) [Mycobacterium avium paratuberculosis S397]	Cytoplasmic	9.97
2505117499_2504756090_566 MAPs11840 Superfamily II DNA and RNA helicases [Mycobacterium avium paratuberculosis S397]	Cytoplasmic	9.97
2505117503_2504756090_455 MAPs11880 FAD/FMN-containing dehydrogenases [Mycobacterium avium paratuberculosis S397]	Cytoplasmic	9.26
2505117505_2504756090_270 MAPs11900 Uracil-DNA glycosylase [Mycobacterium avium paratuberculosis S397]	Cytoplasmic	8.96
2505117506_2504756090_375 MAPs11910 2-polyprenyl-6-methoxyphenol hydroxylase and related FAD-dependent oxidoreductases [Mycobacterium avium paratuberculosis S397]	Cytoplasmic	9.97
2505117507_2504756090_333 MAPs11920 luciferase family oxidoreductase, group 1 [Mycobacterium avium paratuberculosis S397]	Cytoplasmic	9.26
2505117510_2504756090_144 MAPs11950 Diadenosine tetraphosphate (Ap4A) hydrolase and other HIT family hydrolases [Mycobacterium avium paratuberculosis S397]	Cytoplasmic	9.26
2505117511_2504756090_461 MAPs11960 Asp-tRNAAsn/Glu-tRNAGln amidotransferase A subunit and related amidases [Mycobacterium avium paratuberculosis S397]	Cytoplasmic	9.26
2505117513_2504756090_371 MAPs11980 Adenylate cyclase, family 3 (some proteins contain HAMP domain) [Mycobacterium avium paratuberculosis S397]	Cytoplasmic	9.97
2505117516_2504756090_417 MAPs12010 DNA-binding transcriptional activator of the SARP family [Mycobacterium avium paratuberculosis S397]	Cytoplasmic	8.96
2505117525_2504756090_383 MAPs12100 DNA repair exonuclease [Mycobacterium avium paratuberculosis S397]	Cytoplasmic	8.96
2505117526_2504756090_876 MAPs12110 hypothetical protein [Mycobacterium avium paratuberculosis S397]	Cytoplasmic	9.97
2505117527_2504756090_414 MAPs12120 Lysophospholipase [Mycobacterium avium paratuberculosis S397]	Cytoplasmic	8.96
2505117533_2504756090_163 MAPs12180 Carbonic anhydrase [Mycobacterium avium paratuberculosis S397]	Cytoplasmic	8.96
2505117535_2504756090_309 MAPs12200 sulfate adenylyltransferase, small subunit [Mycobacterium avium paratuberculosis S397]	Cytoplasmic	9.97
2505117536_2504756090_335 MAPs12211 sulfate adenylyltransferase, large subunit [Mycobacterium avium paratuberculosis S397]	Cytoplasmic	9.97
2505117537_2504756090_280 MAPs12212 adenylylsulfate kinase (apsK) [Mycobacterium avium paratuberculosis S397]	Cytoplasmic	9.97
2505117539_2504756090_444 MAPs12240 Coenzyme F420-dependent N5,N10-methylene tetrahydromethanopterin reductase and related flavin-dependent oxidoreductases [Mycobacterium avium paratuberculosis S397]	Cytoplasmic	9.97
2505117541_2504756090_269 MAPs12260 Predicted hydrolases or acyltransferases (alpha/beta hydrolase superfamily) [Mycobacterium avium paratuberculosis S397]	Cytoplasmic	8.96
2505117542_2504756090_137 MAPs12270 Lactoylglutathione lyase and related lyases [Mycobacterium avium paratuberculosis S397]	Cytoplasmic	9.26
2505117544_2504756090_204 MAPs12290 GTP cyclohydrolase I [Mycobacterium avium paratuberculosis S397]	Cytoplasmic	9.97
2505117545_2504756090_267 MAPs12300 dihydropteroate synthase [Mycobacterium avium paratuberculosis S397]	Cytoplasmic	9.26
2505117546_2504756090_133 MAPs12310 dihydroneopterin aldolase [Mycobacterium avium paratuberculosis S397]	Cytoplasmic	8.96
2505117547_2504756090_182 MAPs12320 2-amino-4-hydroxy-6-hydroxymethyldihydropteridine pyrophosphokinase [Mycobacterium avium paratuberculosis S397]	Cytoplasmic	9.26
2505117551_2504756090_308 MAPs12360 pantoate--beta-alanine ligase [Mycobacterium avium paratuberculosis S397]	Cytoplasmic	9.97
2505117552_2504756090_143 MAPs12370 L-aspartate-alpha-decarboxylase [Mycobacterium avium paratuberculosis S397]	Cytoplasmic	8.96
2505117553_2504756090_271 MAPs12380 pantothenate kinase, type III [Mycobacterium avium paratuberculosis S397]	Cytoplasmic	8.96
2505117554_2504756090_241 MAPs12391 Lysyl-tRNA synthetase (class II) [Mycobacterium avium paratuberculosis S397]	Cytoplasmic	10
2505117555_2504756090_230 MAPs12392 Lysyl-tRNA synthetase (class II) [Mycobacterium avium paratuberculosis S397]	Cytoplasmic	9.97
2505117557_2504756090_339 MAPs12421 ATPase family associated with various cellular activities (AAA)./Clp amino terminal domain. [Mycobacterium avium paratuberculosis S397]	Cytoplasmic	9.97
2505117558_2504756090_503 MAPs12422 C-terminal, D2-small domain, of ClpB protein./UvrB/uvrC motif./AAA domain (Cdc48 subfamily). [Mycobacterium avium paratuberculosis S397]	Cytoplasmic	9.97
2505117562_2504756090_479 MAPs12470 Lignostilbene-alpha,beta-dioxygenase and related enzymes [Mycobacterium avium paratuberculosis S397]	Cytoplasmic	8.96
2505117565_2504756090_251 MAPs12500 Predicted hydrolases or acyltransferases (alpha/beta hydrolase superfamily) [Mycobacterium avium paratuberculosis S397]	Cytoplasmic	8.96
2505117566_2504756090_299 MAPs12510 A/G-specific DNA glycosylase [Mycobacterium avium paratuberculosis S397]	Cytoplasmic	9.26
2505117567_2504756090_208 MAPs12520 Carbonic anhydrase [Mycobacterium avium paratuberculosis S397]	Cytoplasmic	9.97
2505117569_2504756090_357 MAPs12540 Predicted nucleic-acid-binding protein (contains the HHH domain) [Mycobacterium avium paratuberculosis S397]	Cytoplasmic	8.96
2505117572_2504756090_162 MAPs12570 Transcriptional regulators, similar to M. xanthus CarD [Mycobacterium avium paratuberculosis S397]	Cytoplasmic	8.96
2505117574_2504756090_159 MAPs12590 2-C-methyl-D-erythritol 2,4-cyclodiphosphate synthase [Mycobacterium avium paratuberculosis S397]	Cytoplasmic	9.26
2505117575_2504756090_452 MAPs12600 cysteinyl-tRNA synthetase [Mycobacterium avium paratuberculosis S397]	Cytoplasmic	9.97
2505117576_2504756090_309 MAPs12610 rRNA methylase, putative, group 3 [Mycobacterium avium paratuberculosis S397]	Cytoplasmic	9.26
2505117580_2504756090_378 MAPs12650 Response regulator containing a CheY-like receiver domain and an HTH DNA-binding domain [Mycobacterium avium paratuberculosis S397]	Cytoplasmic	8.96
2505117582_2504756090_305 MAPs12670 Predicted Zn-dependent hydrolases of the beta-lactamase fold [Mycobacterium avium paratuberculosis S397]	Cytoplasmic	8.96
2505117583_2504756090_252 MAPs12680 Uncharacterized proteins, homologs of lactam utilization protein B [Mycobacterium avium paratuberculosis S397]	Cytoplasmic	8.96
2505117587_2504756090_348 MAPs12720 Transcriptional regulators [Mycobacterium avium paratuberculosis S397]	Cytoplasmic	9.97
2505117589_2504756090_707 MAPs12740 Acyl-CoA dehydrogenases [Mycobacterium avium paratuberculosis S397]	Cytoplasmic	9.97
2505117593_2504756090_364 MAPs12780 Flavodoxin reductases (ferredoxin-NADPH reductases) family 1 [Mycobacterium avium paratuberculosis S397]	Cytoplasmic	9.97
2505117596_2504756090_303 MAPs12810 Glyoxalase/Bleomycin resistance protein/Dioxygenase superfamily. [Mycobacterium avium paratuberculosis S397]	Cytoplasmic	8.96
2505117598_2504756090_276 MAPs12830 Arylamine N-acetyltransferase [Mycobacterium avium paratuberculosis S397]	Cytoplasmic	9.97
2505117599_2504756090_388 MAPs12840 Aspartate/tyrosine/aromatic aminotransferase [Mycobacterium avium paratuberculosis S397]	Cytoplasmic	9.26
2505117600_2504756090_319 MAPs12850 Acyl-CoA dehydrogenases [Mycobacterium avium paratuberculosis S397]	Cytoplasmic	9.97
2505117602_2504756090_381 MAPs12870 Acyl-CoA dehydrogenases [Mycobacterium avium paratuberculosis S397]	Cytoplasmic	9.26
2505117603_2504756090_509 MAPs12880 Acyl-CoA synthetases (AMP-forming)/AMP-acid ligases II [Mycobacterium avium paratuberculosis S397]	Cytoplasmic	9.97
2505117604_2504756090_382 MAPs12890 Acyl-CoA dehydrogenases [Mycobacterium avium paratuberculosis S397]	Cytoplasmic	9.97
2505117606_2504756090_199 MAPs12910 Transcriptional regulator [Mycobacterium avium paratuberculosis S397]	Cytoplasmic	8.96
2505117607_2504756090_386 MAPs12920 acetyl-CoA acetyltransferases [Mycobacterium avium paratuberculosis S397]	Cytoplasmic	9.97
2505117611_2504756090_356 MAPs12960 Dioxygenases related to 2-nitropropane dioxygenase [Mycobacterium avium paratuberculosis S397]	Cytoplasmic	9.26
2505117612_2504756090_247 MAPs12970 Acyl CoA:acetate/3-ketoacid CoA transferase, beta subunit [Mycobacterium avium paratuberculosis S397]	Cytoplasmic	9.26
2505117613_2504756090_293 MAPs12980 Acyl CoA:acetate/3-ketoacid CoA transferase, alpha subunit [Mycobacterium avium paratuberculosis S397]	Cytoplasmic	9.26
2505117614_2504756090_251 MAPs12990 Enoyl-CoA hydratase/carnithine racemase [Mycobacterium avium paratuberculosis S397]	Cytoplasmic	9.97
2505117615_2504756090_265 MAPs13000 Dehydrogenases with different specificities (related to short-chain alcohol dehydrogenases) [Mycobacterium avium paratuberculosis S397]	Cytoplasmic	9.97
2505117616_2504756090_301 MAPs13010 Dehydrogenases with different specificities (related to short-chain alcohol dehydrogenases) [Mycobacterium avium paratuberculosis S397]	Cytoplasmic	9.26
2505117619_2504756090_386 MAPs13040 acetyl-CoA acetyltransferases [Mycobacterium avium paratuberculosis S397]	Cytoplasmic	9.97
2505117621_2504756090_362 MAPs13060 Acyl-CoA dehydrogenases [Mycobacterium avium paratuberculosis S397]	Cytoplasmic	9.26
2505117622_2504756090_387 MAPs13070 Acyl-CoA dehydrogenases [Mycobacterium avium paratuberculosis S397]	Cytoplasmic	9.26
2505117623_2504756090_317 MAPs13080 Predicted nucleic-acid-binding protein containing a Zn-ribbon [Mycobacterium avium paratuberculosis S397]	Cytoplasmic	8.96
2505117625_2504756090_389 MAPs13100 Acetyl-CoA acetyltransferase [Mycobacterium avium paratuberculosis S397]	Cytoplasmic	8.96
2505117626_2504756090_279 MAPs13110 hypothetical protein [Mycobacterium avium paratuberculosis S397]	Cytoplasmic	8.96
2505117629_2504756090_261 MAPs13140 2-keto-4-pentenoate hydratase [Mycobacterium avium paratuberculosis S397]	Cytoplasmic	8.96
2505117630_2504756090_305 MAPs13150 acetaldehyde dehydrogenase (acetylating) [Mycobacterium avium paratuberculosis S397]	Cytoplasmic	8.96
2505117631_2504756090_352 MAPs13160 4-hydroxy-2-oxovalerate aldolase [Mycobacterium avium paratuberculosis S397]	Cytoplasmic	9.97
2505117633_2504756090_200 MAPs13180 Dehydrogenases with different specificities (related to short-chain alcohol dehydrogenases) [Mycobacterium avium paratuberculosis S397]	Cytoplasmic	9.26
2505117636_2504756090_385 MAPs13210 Rieske [2Fe-2S] domain. [Mycobacterium avium paratuberculosis S397]	Cytoplasmic	8.96
2505117637_2504756090_174 MAPs13220 Carbonic anhydrases/acetyltransferases, isoleucine patch superfamily [Mycobacterium avium paratuberculosis S397]	Cytoplasmic	9.26
2505117640_2504756090_354 MAPs13250 Acetyl-CoA acetyltransferase [Mycobacterium avium paratuberculosis S397]	Cytoplasmic	8.96
2505117641_2504756090_322 MAPs13260 Predicted nucleic-acid-binding protein containing a Zn-ribbon [Mycobacterium avium paratuberculosis S397]	Cytoplasmic	8.96
2505117642_2504756090_343 MAPs13270 probable F420-dependent oxidoreductase, Rv3520c family [Mycobacterium avium paratuberculosis S397]	Cytoplasmic	8.96
2505117643_2504756090_240 MAPs13280 Acetoacetate decarboxylase (ADC). [Mycobacterium avium paratuberculosis S397]	Cytoplasmic	8.96
2505117645_2504756090_290 MAPs13300 Uncharacterized protein conserved in bacteria [Mycobacterium avium paratuberculosis S397]	Cytoplasmic	8.96
2505117646_2504756090_270 MAPs13310 Enoyl-CoA hydratase/carnithine racemase [Mycobacterium avium paratuberculosis S397]	Cytoplasmic	9.97
2505117647_2504756090_546 MAPs13320 Acyl-CoA synthetases (AMP-forming)/AMP-acid ligases II [Mycobacterium avium paratuberculosis S397]	Cytoplasmic	9.97
2505117649_2504756090_275 MAPs13340 Predicted metal-dependent hydrolase of the TIM-barrel fold [Mycobacterium avium paratuberculosis S397]	Cytoplasmic	8.96
2505117650_2504756090_510 MAPs13350 Thiamine pyrophosphate-requiring enzymes [acetolactate synthase, pyruvate dehydrogenase (cytochrome), glyoxylate carboligase, phosphonopyruvate decarboxylase] [Mycobacterium avium paratuberculosis S397]	Cytoplasmic	9.26
2505117653_2504756090_503 MAPs13380 Acyl-CoA synthetases (AMP-forming)/AMP-acid ligases II [Mycobacterium avium paratuberculosis S397]	Cytoplasmic	9.97
2505117654_2504756090_365 MAPs13390 Acyl-CoA dehydrogenases [Mycobacterium avium paratuberculosis S397]	Cytoplasmic	9.26
2505117655_2504756090_391 MAPs13400 Acyl-CoA dehydrogenases [Mycobacterium avium paratuberculosis S397]	Cytoplasmic	9.26
2505117657_2504756090_304 MAPs13420 Dehydrogenases with different specificities (related to short-chain alcohol dehydrogenases) [Mycobacterium avium paratuberculosis S397]	Cytoplasmic	9.26
2505117668_2504756090_574 MAPs13530 virulence factor Mce family protein [Mycobacterium avium paratuberculosis S397]	Cytoplasmic	9.26
2505117672_2504756090_492 MAPs13570 Trehalose-6-phosphate synthase [Mycobacterium avium paratuberculosis S397]	Cytoplasmic	9.97
2505117676_2504756090_311 MAPs13610 Enoyl-CoA hydratase/carnithine racemase [Mycobacterium avium paratuberculosis S397]	Cytoplasmic	9.97
2505117677_2504756090_281 MAPs13620 Dehydrogenases with different specificities (related to short-chain alcohol dehydrogenases) [Mycobacterium avium paratuberculosis S397]	Cytoplasmic	9.26
2505117678_2504756090_263 MAPs13630 Dehydrogenases with different specificities (related to short-chain alcohol dehydrogenases) [Mycobacterium avium paratuberculosis S397]	Cytoplasmic	9.26
2505117682_2504756090_498 MAPs13670 Asp-tRNAAsn/Glu-tRNAGln amidotransferase A subunit and related amidases [Mycobacterium avium paratuberculosis S397]	Cytoplasmic	9.26
2505117683_2504756090_261 MAPs13680 Predicted hydrolases or acyltransferases (alpha/beta hydrolase superfamily) [Mycobacterium avium paratuberculosis S397]	Cytoplasmic	8.96
2505117689_2504756090_599 MAPs13740 hypothetical protein [Mycobacterium avium paratuberculosis S397]	Cytoplasmic	8.96
2505117690_2504756090_390 MAPs13750 Transposase and inactivated derivatives [Mycobacterium avium paratuberculosis S397]	Cytoplasmic	8.96
2505117693_2504756090_239 MAPs13780 Response regulators consisting of a CheY-like receiver domain and a winged-helix DNA-binding domain [Mycobacterium avium paratuberculosis S397]	Cytoplasmic	9.97
2505117695_2504756090_134 MAPs13800 Diadenosine tetraphosphate (Ap4A) hydrolase and other HIT family hydrolases [Mycobacterium avium paratuberculosis S397]	Cytoplasmic	9.26
2505117697_2504756090_375 MAPs13820 oxidoreductase, Rxyl_3153 family [Mycobacterium avium paratuberculosis S397]	Cytoplasmic	9.97
2505117698_2504756090_182 MAPs13830 hypothetical protein [Mycobacterium avium paratuberculosis S397]	Cytoplasmic	8.96
2505117699_2504756090_69 MAPs13840 Ferredoxin [Mycobacterium avium paratuberculosis S397]	Cytoplasmic	8.96
2505117700_2504756090_451 MAPs13850 Cytochrome P450 [Mycobacterium avium paratuberculosis S397]	Cytoplasmic	9.97
2505117701_2504756090_275 MAPs13860 Short-chain alcohol dehydrogenase of unknown specificity [Mycobacterium avium paratuberculosis S397]	Cytoplasmic	9.97
2505117703_2504756090_215 MAPs13880 Transcriptional regulator [Mycobacterium avium paratuberculosis S397]	Cytoplasmic	8.96
2505117704_2504756090_489 MAPs13890 NAD-dependent aldehyde dehydrogenases [Mycobacterium avium paratuberculosis S397]	Cytoplasmic	9.97
2505117705_2504756090_249 MAPs13900 Dehydrogenases with different specificities (related to short-chain alcohol dehydrogenases) [Mycobacterium avium paratuberculosis S397]	Cytoplasmic	9.26
2505117706_2504756090_292 MAPs13910 3-hydroxyisobutyrate dehydrogenase and related beta-hydroxyacid dehydrogenases [Mycobacterium avium paratuberculosis S397]	Cytoplasmic	9.97
2505117708_2504756090_254 MAPs13931 phosphoribosylamine--glycine ligase [Mycobacterium avium paratuberculosis S397]	Cytoplasmic	9.97
2505117709_2504756090_167 MAPs13932 Phosphoribosylamine-glycine ligase [Mycobacterium avium paratuberculosis S397]	Cytoplasmic	9.26
2505117712_2504756090_189 MAPs13970 Uncharacterized protein conserved in bacteria [Mycobacterium avium paratuberculosis S397]	Cytoplasmic	8.96
2505117714_2504756090_474 MAPs13990 adenylosuccinate lyase [Mycobacterium avium paratuberculosis S397]	Cytoplasmic	9.97
2505117717_2504756090_296 MAPs14020 phosphoribosylaminoimidazole-succinocarboxamide synthase [Mycobacterium avium paratuberculosis S397]	Cytoplasmic	9.97
2505117723_2504756090_234 MAPs14080 Predicted deacetylase [Mycobacterium avium paratuberculosis S397]	Cytoplasmic	9.97
2505117724_2504756090_555 MAPs14090 Predicted oxidoreductase [Mycobacterium avium paratuberculosis S397]	Cytoplasmic	8.96
2505117725_2504756090_193 MAPs14100 Predicted Zn-dependent hydrolases of the beta-lactamase fold [Mycobacterium avium paratuberculosis S397]	Cytoplasmic	8.96
2505117728_2504756090_224 MAPs14130 phosphoribosylformylglycinamidine synthase I [Mycobacterium avium paratuberculosis S397]	Cytoplasmic	9.97
2505117730_2504756090_273 MAPs14150 Transcriptional regulators [Mycobacterium avium paratuberculosis S397]	Cytoplasmic	9.97
2505117732_2504756090_265 MAPs14170 Uncharacterized protein, linocin/CFP29 homolog [Mycobacterium avium paratuberculosis S397]	Cytoplasmic	8.96
2505117734_2504756090_211 MAPs14191 Aspartyl aminopeptidase [Mycobacterium avium paratuberculosis S397]	Cytoplasmic	9.26
2505117735_2504756090_229 MAPs14192 Aspartyl aminopeptidase [Mycobacterium avium paratuberculosis S397]	Cytoplasmic	9.26
2505117738_2504756090_772 MAPs14230 phosphoribosylformylglycinamidine synthase II [Mycobacterium avium paratuberculosis S397]	Cytoplasmic	9.97
2505117741_2504756090_508 MAPs14260 amidophosphoribosyltransferase [Mycobacterium avium paratuberculosis S397]	Cytoplasmic	9.97
2505117742_2504756090_364 MAPs14270 phosphoribosylaminoimidazole synthetase [Mycobacterium avium paratuberculosis S397]	Cytoplasmic	9.97
2505117745_2504756090_295 MAPs14300 Branched-chain amino acid aminotransferase/4-amino-4-deoxychorismate lyase [Mycobacterium avium paratuberculosis S397]	Cytoplasmic	8.96
2505117753_2504756090_260 MAPs14380 Response regulators consisting of a CheY-like receiver domain and a winged-helix DNA-binding domain [Mycobacterium avium paratuberculosis S397]	Cytoplasmic	9.97
2505117759_2504756090_222 MAPs14440 phosphate transport system regulatory protein PhoU [Mycobacterium avium paratuberculosis S397]	Cytoplasmic	9.97
2505117761_2504756090_377 MAPs14460 putative TIM-barrel protein, nifR3 family [Mycobacterium avium paratuberculosis S397]	Cytoplasmic	9.97
2505117762_2504756090_340 MAPs14470 Fatty acid desaturase. [Mycobacterium avium paratuberculosis S397]	Cytoplasmic	8.96
2505117767_2504756090_177 MAPs14520 Cytosine/adenosine deaminases [Mycobacterium avium paratuberculosis S397]	Cytoplasmic	9.97
2505117775_2504756090_558 MAPs14600 ATP-binding cassette protein, ChvD family [Mycobacterium avium paratuberculosis S397]	Cytoplasmic	9.97
2505117777_2504756090_137 MAPs14620 Predicted thioesterase [Mycobacterium avium paratuberculosis S397]	Cytoplasmic	8.96
2505117781_2504756090_468 MAPs14660 hypothetical protein [Mycobacterium avium paratuberculosis S397]	Cytoplasmic	9.97
2505117782_2504756090_129 MAPs14670 Truncated hemoglobins [Mycobacterium avium paratuberculosis S397]	Cytoplasmic	8.96
2505117786_2504756090_863 MAPs14710 aminopeptidase N, Streptomyces lividans type [Mycobacterium avium paratuberculosis S397]	Cytoplasmic	9.97
2505117787_2504756090_207 MAPs14720 DSBA-like thioredoxin domain. [Mycobacterium avium paratuberculosis S397]	Cytoplasmic	8.96
2505117788_2504756090_159 MAPs14730 ribose 5-phosphate isomerase [Mycobacterium avium paratuberculosis S397]	Cytoplasmic	8.96
2505117789_2504756090_268 MAPs14740 Formamidopyrimidine-DNA glycosylase [Mycobacterium avium paratuberculosis S397]	Cytoplasmic	9.97
2505117793_2504756090_464 MAPs14780 trigger factor [Mycobacterium avium paratuberculosis S397]	Cytoplasmic	8.96
2505117794_2504756090_199 MAPs14790 Protease subunit of ATP-dependent Clp proteases [Mycobacterium avium paratuberculosis S397]	Cytoplasmic	9.26
2505117795_2504756090_211 MAPs14800 Protease subunit of ATP-dependent Clp proteases [Mycobacterium avium paratuberculosis S397]	Cytoplasmic	9.26
2505117796_2504756090_306 MAPs14810 Homocysteine/selenocysteine methylase (S-methylmethionine-dependent) [Mycobacterium avium paratuberculosis S397]	Cytoplasmic	9.97
2505117797_2504756090_426 MAPs14820 endopeptidase Clp ATP-binding regulatory subunit (clpX) [Mycobacterium avium paratuberculosis S397]	Cytoplasmic	9.97
2505117799_2504756090_363 MAPs14840 Pyruvate:ferredoxin oxidoreductase and related 2-oxoacid:ferredoxin oxidoreductases, beta subunit [Mycobacterium avium paratuberculosis S397]	Cytoplasmic	8.96
2505117803_2504756090_882 MAPs14880 valyl-tRNA synthetase [Mycobacterium avium paratuberculosis S397]	Cytoplasmic	9.97
2505117804_2504756090_485 MAPs14890 folylpolyglutamate synthase/dihydrofolate synthase [Mycobacterium avium paratuberculosis S397]	Cytoplasmic	9.97
2505117806_2504756090_136 MAPs14910 Nucleoside diphosphate kinase [Mycobacterium avium paratuberculosis S397]	Cytoplasmic	9.97
2505117807_2504756090_943 MAPs14920 ribonuclease, Rne/Rng family [Mycobacterium avium paratuberculosis S397]	Cytoplasmic	9.97
2505117808_2504756090_103 MAPs14930 ribosomal protein L21 [Mycobacterium avium paratuberculosis S397]	Cytoplasmic	9.26
2505117809_2504756090_88 MAPs14940 ribosomal protein L27 [Mycobacterium avium paratuberculosis S397]	Cytoplasmic	9.26
2505117810_2504756090_492 MAPs14950 Obg family GTPase CgtA [Mycobacterium avium paratuberculosis S397]	Cytoplasmic	8.96
2505117811_2504756090_367 MAPs14960 glutamate 5-kinase [Mycobacterium avium paratuberculosis S397]	Cytoplasmic	9.26
2505117812_2504756090_216 MAPs14970 Transcriptional regulator [Mycobacterium avium paratuberculosis S397]	Cytoplasmic	8.96
2505117814_2504756090_282 MAPs14990 NAD-dependent protein deacetylases, SIR2 family [Mycobacterium avium paratuberculosis S397]	Cytoplasmic	9.97
2505117819_2504756090_415 MAPs15040 homoaconitate hydratase family protein [Mycobacterium avium paratuberculosis S397]	Cytoplasmic	9.97
2505117820_2504756090_295 MAPs15050 PEP phosphonomutase and related enzymes [Mycobacterium avium paratuberculosis S397]	Cytoplasmic	9.97
2505117821_2504756090_476 MAPs15060 Uncharacterized protein involved in propionate catabolism [Mycobacterium avium paratuberculosis S397]	Cytoplasmic	9.26
2505117822_2504756090_270 MAPs15070 Transcriptional regulators [Mycobacterium avium paratuberculosis S397]	Cytoplasmic	9.97
2505117823_2504756090_292 MAPs15080 Sugar kinases, ribokinase family [Mycobacterium avium paratuberculosis S397]	Cytoplasmic	9.26
2505117826_2504756090_331 MAPs15110 Small-conductance mechanosensitive channel [Mycobacterium avium paratuberculosis S397]	Cytoplasmic	8.96
2505117828_2504756090_291 MAPs15130 MoxR-like ATPases [Mycobacterium avium paratuberculosis S397]	Cytoplasmic	8.96
2505117829_2504756090_482 MAPs15140 Protein containing von Willebrand factor type A (vWA) domain [Mycobacterium avium paratuberculosis S397]	Cytoplasmic	8.96
2505117830_2504756090_212 MAPs15150 nicotinate (nicotinamide) nucleotide adenylyltransferase [Mycobacterium avium paratuberculosis S397]	Cytoplasmic	9.26
2505117831_2504756090_131 MAPs15160 iojap-like ribosome-associated protein [Mycobacterium avium paratuberculosis S397]	Cytoplasmic	9.97
2505117832_2504756090_224 MAPs15170 Fructose-2,6-bisphosphatase [Mycobacterium avium paratuberculosis S397]	Cytoplasmic	9.26
2505117834_2504756090_277 MAPs15190 EDD domain protein, DegV family [Mycobacterium avium paratuberculosis S397]	Cytoplasmic	8.96
2505117840_2504756090_580 MAPs15250 Acyl-CoA synthetases (AMP-forming)/AMP-acid ligases II [Mycobacterium avium paratuberculosis S397]	Cytoplasmic	9.97
2505117843_2504756090_473 MAPs15280 Condensation domain. [Mycobacterium avium paratuberculosis S397]	Cytoplasmic	8.96
2505117846_2504756090_368 MAPs15310 Acyl-CoA dehydrogenases [Mycobacterium avium paratuberculosis S397]	Cytoplasmic	9.97
2505117850_2504756090_325 MAPs15350 DNA polymerase III, delta subunit [Mycobacterium avium paratuberculosis S397]	Cytoplasmic	8.96
2505117851_2504756090_86 MAPs15360 ribosomal protein S20 [Mycobacterium avium paratuberculosis S397]	Cytoplasmic	9.26
2505117852_2504756090_531 MAPs15370 Uncharacterized conserved protein [Mycobacterium avium paratuberculosis S397]	Cytoplasmic	8.96
2505117853_2504756090_325 MAPs15380 Uncharacterized protein conserved in bacteria [Mycobacterium avium paratuberculosis S397]	Cytoplasmic	8.96
2505117857_2504756090_142 MAPs15420 Predicted signal-transduction protein containing cAMP-binding and CBS domains [Mycobacterium avium paratuberculosis S397]	Cytoplasmic	8.96
2505117868_2504756090_247 MAPs15530 phosophoadenylyl-sulfate reductase (thioredoxin)/thioredoxin-dependent adenylylsulfate APS reductase [Mycobacterium avium paratuberculosis S397]	Cytoplasmic	9.97
2505117869_2504756090_280 MAPs15541 Sulfite reductase, beta subunit (hemoprotein) [Mycobacterium avium paratuberculosis S397]	Cytoplasmic	9.97
2505117870_2504756090_290 MAPs15542 Sulfite reductase, beta subunit (hemoprotein) [Mycobacterium avium paratuberculosis S397]	Cytoplasmic	9.97
2505117872_2504756090_164 MAPs15570 Coproporphyrinogen III oxidase and related Fe-S oxidoreductases [Mycobacterium avium paratuberculosis S397]	Cytoplasmic	9.26
2505117874_2504756090_450 MAPs15590 salicylate synthase [Mycobacterium avium paratuberculosis S397]	Cytoplasmic	9.97
2505117876_2504756090_174 MAPs15610 Fatty acid desaturase. [Mycobacterium avium paratuberculosis S397]	Cytoplasmic	8.96
2505117877_2504756090_308 MAPs15620 hypothetical protein [Mycobacterium avium paratuberculosis S397]	Cytoplasmic	8.96
2505117878_2504756090_498 MAPs15630 Predicted flavoprotein involved in K+ transport [Mycobacterium avium paratuberculosis S397]	Cytoplasmic	9.26
2505117879_2504756090_215 MAPs15641 hypothetical protein [Mycobacterium avium paratuberculosis S397]	Cytoplasmic	8.96
2505117882_2504756090_305 MAPs15670 Esterase/lipase [Mycobacterium avium paratuberculosis S397]	Cytoplasmic	9.97
2505117891_2504756090_514 MAPs15760 Acyl-CoA synthetases (AMP-forming)/AMP-acid ligases II [Mycobacterium avium paratuberculosis S397]	Cytoplasmic	9.97
2505117894_2504756090_409 MAPs15790 Predicted metal-dependent hydrolase of the TIM-barrel fold [Mycobacterium avium paratuberculosis S397]	Cytoplasmic	8.96
2505117895_2504756090_261 MAPs15800 Dehydrogenases with different specificities (related to short-chain alcohol dehydrogenases) [Mycobacterium avium paratuberculosis S397]	Cytoplasmic	9.26
2505117901_2504756090_450 MAPs15860 hypothetical protein [Mycobacterium avium paratuberculosis S397]	Cytoplasmic	8.96
2505117903_2504756090_403 MAPs15880 Predicted acyl-CoA transferases/carnitine dehydratase [Mycobacterium avium paratuberculosis S397]	Cytoplasmic	9.97
2505117906_2504756090_219 MAPs15910 Bacterial regulatory proteins, tetR family. [Mycobacterium avium paratuberculosis S397]	Cytoplasmic	8.96
2505117911_2504756090_137 MAPs15961 Short-chain dehydrogenases of various substrate specificities [Mycobacterium avium paratuberculosis S397]	Cytoplasmic	9.26
2505117922_2504756090_138 MAPs16070 Molecular chaperone (small heat shock protein) [Mycobacterium avium paratuberculosis S397]	Cytoplasmic	8.96
2505117924_2504756090_124 MAPs16090 Predicted transcriptional regulators [Mycobacterium avium paratuberculosis S397]	Cytoplasmic	9.26
2505117931_2504756090_463 MAPs16160 Condensation domain. [Mycobacterium avium paratuberculosis S397]	Cytoplasmic	8.96
2505117933_2504756090_349 MAPs16180 phospho-2-dehydro-3-deoxyheptonate aldolase [Mycobacterium avium paratuberculosis S397]	Cytoplasmic	9.97
2505117934_2504756090_551 MAPs16190 Peptide arylation enzymes [Mycobacterium avium paratuberculosis S397]	Cytoplasmic	9.97
2505117940_2504756090_1545 MAPs16250 amino acid adenylation domain [Mycobacterium avium paratuberculosis S397]	Cytoplasmic	8.82
2505117941_2504756090_487 MAPs16260 Non-ribosomal peptide synthetase modules and related proteins [Mycobacterium avium paratuberculosis S397]	Cytoplasmic	9.26
2505117942_2504756090_859 MAPs16270 Non-ribosomal peptide synthetase modules and related proteins [Mycobacterium avium paratuberculosis S397]	Cytoplasmic	9.97
2505117948_2504756090_296 MAPs16330 RNA polymerase sigma factor, sigma-70 family [Mycobacterium avium paratuberculosis S397]	Cytoplasmic	8.96
2505117949_2504756090_198 MAPs16340 Uncharacterized conserved protein [Mycobacterium avium paratuberculosis S397]	Cytoplasmic	8.96
2505117951_2504756090_343 MAPs16360 heat shock gene repressor HrcA [Mycobacterium avium paratuberculosis S397]	Cytoplasmic	8.96
2505117952_2504756090_381 MAPs16370 DnaJ-class molecular chaperone with C-terminal Zn finger domain [Mycobacterium avium paratuberculosis S397]	Cytoplasmic	9.97
2505117954_2504756090_320 MAPs16390 Phosphate starvation-inducible protein PhoH, predicted ATPase [Mycobacterium avium paratuberculosis S397]	Cytoplasmic	9.97
2505117955_2504756090_177 MAPs16400 metalloprotein, YbeY/UPF0054 family [Mycobacterium avium paratuberculosis S397]	Cytoplasmic	9.97
2505117961_2504756090_103 MAPs16460 Transposase. [Mycobacterium avium paratuberculosis S397]	Cytoplasmic	8.96
2505117963_2504756090_284 MAPs16480 hypothetical protein [Mycobacterium avium paratuberculosis S397]	Cytoplasmic	8.96
2505117967_2504756090_154 MAPs16520 hypothetical protein [Mycobacterium avium paratuberculosis S397]	Cytoplasmic	8.96
2505117969_2504756090_355 MAPs16540 hypothetical protein [Mycobacterium avium paratuberculosis S397]	Cytoplasmic	8.96
2505117971_2504756090_343 MAPs16560 Site-specific recombinase XerD [Mycobacterium avium paratuberculosis S397]	Cytoplasmic	9.97
2505117985_2504756090_262 MAPs16700 hypothetical protein [Mycobacterium avium paratuberculosis S397]	Cytoplasmic	8.96
2505117990_2504756090_222 MAPs16750 Thiopurine S-methyltransferase (TPMT). [Mycobacterium avium paratuberculosis S397]	Cytoplasmic	8.96
2505117991_2504756090_140 MAPs16760 deazaflavin-dependent nitroreductase family protein [Mycobacterium avium paratuberculosis S397]	Cytoplasmic	8.96
2505117996_2504756090_467 MAPs16810 acyltransferase, WS/DGAT/MGAT [Mycobacterium avium paratuberculosis S397]	Cytoplasmic	8.96
2505117997_2504756090_293 MAPs16820 hypothetical protein [Mycobacterium avium paratuberculosis S397]	Cytoplasmic	8.96
2505117998_2504756090_423 MAPs16830 Esterase/lipase [Mycobacterium avium paratuberculosis S397]	Cytoplasmic	8.96
2505117999_2504756090_539 MAPs16840 Acyl-CoA synthetases (AMP-forming)/AMP-acid ligases II [Mycobacterium avium paratuberculosis S397]	Cytoplasmic	9.97
2505118000_2504756090_269 MAPs16850 1-acyl-sn-glycerol-3-phosphate acyltransferase [Mycobacterium avium paratuberculosis S397]	Cytoplasmic	8.96
2505118004_2504756090_339 MAPs16890 glyceraldehyde-3-phosphate dehydrogenase, type I [Mycobacterium avium paratuberculosis S397]	Cytoplasmic	9.97
2505118005_2504756090_397 MAPs16900 3-phosphoglycerate kinase [Mycobacterium avium paratuberculosis S397]	Cytoplasmic	9.97
2505118006_2504756090_261 MAPs16910 triosephosphate isomerase [Mycobacterium avium paratuberculosis S397]	Cytoplasmic	9.97
2505118009_2504756090_935 MAPs16940 Phosphoenolpyruvate carboxylase [Mycobacterium avium paratuberculosis S397]	Cytoplasmic	8.96
2505118011_2504756090_328 MAPs16960 Predicted oxidoreductases (related to aryl-alcohol dehydrogenases) [Mycobacterium avium paratuberculosis S397]	Cytoplasmic	9.97
2505118012_2504756090_309 MAPs16970 Deacetylases, including yeast histone deacetylase and acetoin utilization protein [Mycobacterium avium paratuberculosis S397]	Cytoplasmic	9.97
2505118013_2504756090_132 MAPs16980 hypothetical protein [Mycobacterium avium paratuberculosis S397]	Cytoplasmic	8.96
2505118015_2504756090_303 MAPs17000 opcA protein [Mycobacterium avium paratuberculosis S397]	Cytoplasmic	8.96
2505118016_2504756090_516 MAPs17010 glucose-6-phosphate 1-dehydrogenase [Mycobacterium avium paratuberculosis S397]	Cytoplasmic	9.97
2505118017_2504756090_373 MAPs17020 transaldolase, mycobacterial type [Mycobacterium avium paratuberculosis S397]	Cytoplasmic	8.96
2505118018_2504756090_699 MAPs17030 transketolase, bacterial and yeast [Mycobacterium avium paratuberculosis S397]	Cytoplasmic	9.26
2505118020_2504756090_324 MAPs17050 NADPH:quinone reductase and related Zn-dependent oxidoreductases [Mycobacterium avium paratuberculosis S397]	Cytoplasmic	9.97
2505118026_2504756090_234 MAPs17110 Predicted transcriptional regulator [Mycobacterium avium paratuberculosis S397]	Cytoplasmic	8.96
2505118027_2504756090_482 MAPs17120 FeS assembly protein SufB [Mycobacterium avium paratuberculosis S397]	Cytoplasmic	8.96
2505118028_2504756090_396 MAPs17130 FeS assembly protein SufD [Mycobacterium avium paratuberculosis S397]	Cytoplasmic	8.96
2505118029_2504756090_260 MAPs17140 FeS assembly ATPase SufC [Mycobacterium avium paratuberculosis S397]	Cytoplasmic	9.26
2505118030_2504756090_415 MAPs17150 cysteine desulfurases, SufS subfamily [Mycobacterium avium paratuberculosis S397]	Cytoplasmic	9.97
2505118031_2504756090_159 MAPs17160 SUF system FeS assembly protein, NifU family [Mycobacterium avium paratuberculosis S397]	Cytoplasmic	8.96
2505118035_2504756090_609 MAPs17200 Acyl-CoA dehydrogenases [Mycobacterium avium paratuberculosis S397]	Cytoplasmic	9.97
2505118036_2504756090_117 MAPs17210 thioredoxin [Mycobacterium avium paratuberculosis S397]	Cytoplasmic	9.26
2505118037_2504756090_269 MAPs17220 Enoyl-CoA hydratase/carnithine racemase [Mycobacterium avium paratuberculosis S397]	Cytoplasmic	9.97
2505118038_2504756090_545 MAPs17230 ATPase components of ABC transporters with duplicated ATPase domains [Mycobacterium avium paratuberculosis S397]	Cytoplasmic	9.97
2505118040_2504756090_192 MAPs17250 Transcriptional regulator [Mycobacterium avium paratuberculosis S397]	Cytoplasmic	8.96
2505118041_2504756090_937 MAPs17260 Aconitase A [Mycobacterium avium paratuberculosis S397]	Cytoplasmic	9.26
2505118045_2504756090_380 MAPs17300 MoxR-like ATPases [Mycobacterium avium paratuberculosis S397]	Cytoplasmic	9.97
2505118046_2504756090_316 MAPs17310 Uncharacterized conserved protein (some members contain a von Willebrand factor type A (vWA) domain) [Mycobacterium avium paratuberculosis S397]	Cytoplasmic	9.97
2505118048_2504756090_237 MAPs17330 hypothetical protein [Mycobacterium avium paratuberculosis S397]	Cytoplasmic	8.96
2505118050_2504756090_255 MAPs17350 Dehydrogenases with different specificities (related to short-chain alcohol dehydrogenases) [Mycobacterium avium paratuberculosis S397]	Cytoplasmic	9.26
2505118052_2504756090_336 MAPs17370 ferrochelatase [Mycobacterium avium paratuberculosis S397]	Cytoplasmic	9.97
2505118062_2504756090_240 MAPs17470 Response regulators consisting of a CheY-like receiver domain and a winged-helix DNA-binding domain [Mycobacterium avium paratuberculosis S397]	Cytoplasmic	9.97
2505118066_2504756090_625 MAPs17510 methylmalonyl-CoA mutase, heterodimeric type, beta chain [Mycobacterium avium paratuberculosis S397]	Cytoplasmic	8.96
2505118071_2504756090_339 MAPs17561 hypothetical protein [Mycobacterium avium paratuberculosis S397]	Cytoplasmic	9.26
2505118072_2504756090_341 MAPs17562 hypothetical protein [Mycobacterium avium paratuberculosis S397]	Cytoplasmic	9.26
2505118073_2504756090_353 MAPs17580 Nucleoside-diphosphate-sugar epimerases [Mycobacterium avium paratuberculosis S397]	Cytoplasmic	9.26
2505118074_2504756090_368 MAPs17590 hypothetical protein [Mycobacterium avium paratuberculosis S397]	Cytoplasmic	8.96
2505118076_2504756090_275 MAPs17610 Macrocin-O-methyltransferase (TylF). [Mycobacterium avium paratuberculosis S397]	Cytoplasmic	8.96
2505118077_2504756090_425 MAPs17621 Glycosyl transferases, related to UDP-glucuronosyltransferase [Mycobacterium avium paratuberculosis S397]	Cytoplasmic	8.96
2505118078_2504756090_325 MAPs17622 Glycosyl transferases, related to UDP-glucuronosyltransferase [Mycobacterium avium paratuberculosis S397]	Cytoplasmic	8.96
2505118080_2504756090_266 MAPs17650 Macrocin-O-methyltransferase (TylF). [Mycobacterium avium paratuberculosis S397]	Cytoplasmic	8.96
2505118082_2504756090_259 MAPs17670 Short-chain dehydrogenases of various substrate specificities [Mycobacterium avium paratuberculosis S397]	Cytoplasmic	9.26
2505118083_2504756090_418 MAPs17680 Glycosyl transferases, related to UDP-glucuronosyltransferase [Mycobacterium avium paratuberculosis S397]	Cytoplasmic	8.96
2505118084_2504756090_318 MAPs17690 hypothetical protein [Mycobacterium avium paratuberculosis S397]	Cytoplasmic	8.96
2505118085_2504756090_432 MAPs17700 nucleotide sugar dehydrogenase [Mycobacterium avium paratuberculosis S397]	Cytoplasmic	9.97
2505118087_2504756090_343 MAPs17720 GDP-mannose 4,6-dehydratase [Mycobacterium avium paratuberculosis S397]	Cytoplasmic	9.97
2505118088_2504756090_255 MAPs17730 Nucleoside-diphosphate-sugar epimerases [Mycobacterium avium paratuberculosis S397]	Cytoplasmic	9.97
2505118098_2504756090_4019 MAPs17830 non-ribosomal peptide synthase domain TIGR01720/amino acid adenylation domain/amino acid adenylation domain/amino acid adenylation domain/thioester reductase domain [Mycobacterium avium paratuberculosis S397]	Cytoplasmic	8.82
2505118099_2504756090_189 MAPs17840 Uncharacterized conserved protein [Mycobacterium avium paratuberculosis S397]	Cytoplasmic	8.96
2505118100_2504756090_263 MAPs17851 Dioxygenases related to 2-nitropropane dioxygenase [Mycobacterium avium paratuberculosis S397]	Cytoplasmic	9.97
2505118105_2504756090_1026 MAPs17900 isoleucyl-tRNA synthetase [Mycobacterium avium paratuberculosis S397]	Cytoplasmic	9.97
2505118106_2504756090_286 MAPs17910 Protein of unknown function (DUF559). [Mycobacterium avium paratuberculosis S397]	Cytoplasmic	8.96
2505118107_2504756090_457 MAPs17920 Nucleotidyltransferase/DNA polymerase involved in DNA repair [Mycobacterium avium paratuberculosis S397]	Cytoplasmic	9.97
2505118108_2504756090_319 MAPs17930 L-asparaginase/archaeal Glu-tRNAGln amidotransferase subunit D [Mycobacterium avium paratuberculosis S397]	Cytoplasmic	9.97
2505118111_2504756090_252 MAPs17960 Methyltransferase domain. [Mycobacterium avium paratuberculosis S397]	Cytoplasmic	9.97
2505118112_2504756090_136 MAPs17970 Truncated hemoglobins [Mycobacterium avium paratuberculosis S397]	Cytoplasmic	8.96
2505118118_2504756090_1177 MAPs18030 DNA-directed DNA polymerase III (polc) [Mycobacterium avium paratuberculosis S397]	Cytoplasmic	9.97
2505118120_2504756090_138 MAPs18050 Predicted transcriptional regulators [Mycobacterium avium paratuberculosis S397]	Cytoplasmic	9.26
2505118121_2504756090_606 MAPs18060 Long-chain acyl-CoA synthetases (AMP-forming) [Mycobacterium avium paratuberculosis S397]	Cytoplasmic	9.97
2505118125_2504756090_427 MAPs18100 threonine dehydratase [Mycobacterium avium paratuberculosis S397]	Cytoplasmic	9.97
2505118127_2504756090_221 MAPs18120 Predicted flavin-nucleotide-binding protein [Mycobacterium avium paratuberculosis S397]	Cytoplasmic	8.96
2505118128_2504756090_397 MAPs18130 Transcriptional regulators containing a DNA-binding HTH domain and an aminotransferase domain (MocR family) and their eukaryotic orthologs [Mycobacterium avium paratuberculosis S397]	Cytoplasmic	9.97
2505118130_2504756090_590 MAPs18150 malto-oligosyltrehalose trehalohydrolase [Mycobacterium avium paratuberculosis S397]	Cytoplasmic	9.97
2505118131_2504756090_766 MAPs18160 malto-oligosyltrehalose synthase [Mycobacterium avium paratuberculosis S397]	Cytoplasmic	9.97
2505118132_2504756090_714 MAPs18170 glycogen debranching enzyme GlgX [Mycobacterium avium paratuberculosis S397]	Cytoplasmic	9.97
2505118136_2504756090_438 MAPs18210 adenosylmethionine-8-amino-7-oxononanoate transaminase [Mycobacterium avium paratuberculosis S397]	Cytoplasmic	9.97
2505118137_2504756090_381 MAPs18220 7-keto-8-aminopelargonate synthetase and related enzymes [Mycobacterium avium paratuberculosis S397]	Cytoplasmic	9.26
2505118138_2504756090_235 MAPs18230 dethiobiotin synthase [Mycobacterium avium paratuberculosis S397]	Cytoplasmic	9.26
2505118146_2504756090_344 MAPs18310 biotin synthetase [Mycobacterium avium paratuberculosis S397]	Cytoplasmic	9.97
2505118149_2504756090_446 MAPs18340 Secretory lipase. [Mycobacterium avium paratuberculosis S397]	Cytoplasmic	8.96
2505118150_2504756090_407 MAPs18350 Transposase IS116/IS110/IS902 family./Transposase. [Mycobacterium avium paratuberculosis S397]	Cytoplasmic	8.96
2505118152_2504756090_349 MAPs18370 quinolinate synthetase complex, A subunit [Mycobacterium avium paratuberculosis S397]	Cytoplasmic	9.97
2505118154_2504756090_284 MAPs18390 nicotinate-nucleotide pyrophosphorylase [Mycobacterium avium paratuberculosis S397]	Cytoplasmic	9.97
2505118156_2504756090_467 MAPs18410 histidinol dehydrogenase [Mycobacterium avium paratuberculosis S397]	Cytoplasmic	9.97
2505118157_2504756090_398 MAPs18420 histidinol-phosphate aminotransferase [Mycobacterium avium paratuberculosis S397]	Cytoplasmic	9.26
2505118158_2504756090_207 MAPs18430 Imidazoleglycerol-phosphate dehydratase [Mycobacterium avium paratuberculosis S397]	Cytoplasmic	9.97
2505118159_2504756090_206 MAPs18440 imidazole glycerol phosphate synthase, glutamine amidotransferase subunit [Mycobacterium avium paratuberculosis S397]	Cytoplasmic	9.26
2505118160_2504756090_243 MAPs18450 1-(5-phosphoribosyl)-5-[(5-phosphoribosylamino)methylideneamino] imidazole-4-carboxamide isomerase/N-(5''phosphoribosyl)anthranilate isomerase [Mycobacterium avium paratuberculosis S397]	Cytoplasmic	9.97
2505118161_2504756090_266 MAPs18460 Archaeal fructose-1,6-bisphosphatase and related enzymes of inositol monophosphatase family [Mycobacterium avium paratuberculosis S397]	Cytoplasmic	9.26
2505118162_2504756090_265 MAPs18470 imidazoleglycerol phosphate synthase, cyclase subunit [Mycobacterium avium paratuberculosis S397]	Cytoplasmic	9.97
2505118163_2504756090_115 MAPs18480 Phosphoribosyl-AMP cyclohydrolase [Mycobacterium avium paratuberculosis S397]	Cytoplasmic	9.26
2505118166_2504756090_510 MAPs18510 anthranilate synthase component I, non-proteobacterial lineages [Mycobacterium avium paratuberculosis S397]	Cytoplasmic	9.97
2505118168_2504756090_272 MAPs18530 Indole-3-glycerol phosphate synthase [Mycobacterium avium paratuberculosis S397]	Cytoplasmic	9.97
2505118169_2504756090_423 MAPs18540 tryptophan synthase, beta subunit [Mycobacterium avium paratuberculosis S397]	Cytoplasmic	9.97
2505118170_2504756090_271 MAPs18550 tryptophan synthase, alpha subunit [Mycobacterium avium paratuberculosis S397]	Cytoplasmic	9.26
2505118173_2504756090_444 MAPs18580 pyruvate kinase [Mycobacterium avium paratuberculosis S397]	Cytoplasmic	9.97
2505118174_2504756090_300 MAPs18590 Acyl-CoA thioesterase [Mycobacterium avium paratuberculosis S397]	Cytoplasmic	9.26
2505118183_2504756090_207 MAPs18680 Response regulator with putative antiterminator output domain [Mycobacterium avium paratuberculosis S397]	Cytoplasmic	9.97
2505118186_2504756090_913 MAPs18710 DNA polymerase I [Mycobacterium avium paratuberculosis S397]	Cytoplasmic	9.97
2505118189_2504756090_480 MAPs18740 Ribosomal protein S1 [Mycobacterium avium paratuberculosis S397]	Cytoplasmic	9.97
2505118190_2504756090_407 MAPs18750 dephospho-CoA kinase [Mycobacterium avium paratuberculosis S397]	Cytoplasmic	9.97
2505118192_2504756090_262 MAPs18770 Formamidopyrimidine-DNA glycosylase [Mycobacterium avium paratuberculosis S397]	Cytoplasmic	9.97
2505118193_2504756090_332 MAPs18780 DNA polymerase LigD, ligase domain [Mycobacterium avium paratuberculosis S397]	Cytoplasmic	9.97
2505118194_2504756090_154 MAPs18790 Uncharacterized conserved protein [Mycobacterium avium paratuberculosis S397]	Cytoplasmic	8.96
2505118198_2504756090_356 MAPs18830 hypothetical protein [Mycobacterium avium paratuberculosis S397]	Cytoplasmic	8.96
2505118200_2504756090_722 MAPs18850 excinuclease ABC, B subunit [Mycobacterium avium paratuberculosis S397]	Cytoplasmic	9.97
2505118205_2504756090_245 MAPs18900 Zn-dependent hydrolases, including glyoxylases [Mycobacterium avium paratuberculosis S397]	Cytoplasmic	9.26
2505118206_2504756090_971 MAPs18910 excinuclease ABC, A subunit [Mycobacterium avium paratuberculosis S397]	Cytoplasmic	9.97
2505118209_2504756090_327 MAPs18940 Cytochrome P450 [Mycobacterium avium paratuberculosis S397]	Cytoplasmic	9.97
2505118212_2504756090_238 MAPs18970 hypothetical protein [Mycobacterium avium paratuberculosis S397]	Cytoplasmic	8.96
2505118213_2504756090_709 MAPs18980 Dinucleotide-utilizing enzymes involved in molybdopterin and thiamine biosynthesis family 1 [Mycobacterium avium paratuberculosis S397]	Cytoplasmic	8.96
2505118217_2504756090_1085 MAPs19020 Lysyl-tRNA synthetase (class II) [Mycobacterium avium paratuberculosis S397]	Cytoplasmic	9.21
2505118218_2504756090_173 MAPs19030 translation initiation factor IF-3 [Mycobacterium avium paratuberculosis S397]	Cytoplasmic	9.97
2505118219_2504756090_64 MAPs19040 ribosomal protein L35 [Mycobacterium avium paratuberculosis S397]	Cytoplasmic	9.26
2505118220_2504756090_131 MAPs19050 ribosomal protein L20 [Mycobacterium avium paratuberculosis S397]	Cytoplasmic	9.26
2505118221_2504756090_263 MAPs19060 rRNA methylases [Mycobacterium avium paratuberculosis S397]	Cytoplasmic	9.97
2505118225_2504756090_347 MAPs19100 phenylalanyl-tRNA synthetase, alpha subunit [Mycobacterium avium paratuberculosis S397]	Cytoplasmic	10
2505118226_2504756090_828 MAPs19110 phenylalanyl-tRNA synthetase, beta subunit, non-spirochete bacterial [Mycobacterium avium paratuberculosis S397]	Cytoplasmic	9.97
2505118227_2504756090_347 MAPs19120 N-acetyl-gamma-glutamyl-phosphate reductase, common form [Mycobacterium avium paratuberculosis S397]	Cytoplasmic	9.26
2505118228_2504756090_404 MAPs19130 glutamate N-acetyltransferase/amino-acid acetyltransferase [Mycobacterium avium paratuberculosis S397]	Cytoplasmic	9.26
2505118229_2504756090_295 MAPs19140 acetylglutamate kinase [Mycobacterium avium paratuberculosis S397]	Cytoplasmic	9.97
2505118230_2504756090_409 MAPs19150 acetylornithine and succinylornithine aminotransferases [Mycobacterium avium paratuberculosis S397]	Cytoplasmic	9.97
2505118231_2504756090_309 MAPs19160 ornithine carbamoyltransferase [Mycobacterium avium paratuberculosis S397]	Cytoplasmic	9.97
2505118232_2504756090_164 MAPs19170 arginine repressor [Mycobacterium avium paratuberculosis S397]	Cytoplasmic	9.26
2505118233_2504756090_398 MAPs19180 argininosuccinate synthase [Mycobacterium avium paratuberculosis S397]	Cytoplasmic	9.97
2505118234_2504756090_472 MAPs19190 argininosuccinate lyase [Mycobacterium avium paratuberculosis S397]	Cytoplasmic	9.26
2505118235_2504756090_353 MAPs19200 Predicted naringenin-chalcone synthase [Mycobacterium avium paratuberculosis S397]	Cytoplasmic	8.96
2505118238_2504756090_353 MAPs19230 Predicted naringenin-chalcone synthase [Mycobacterium avium paratuberculosis S397]	Cytoplasmic	8.96
2505118240_2504756090_591 MAPs19250 ATPase components of ABC transporters with duplicated ATPase domains [Mycobacterium avium paratuberculosis S397]	Cytoplasmic	9.97
2505118241_2504756090_229 MAPs19260 PAS domain S-box [Mycobacterium avium paratuberculosis S397]	Cytoplasmic	8.96
2505118242_2504756090_317 MAPs19270 Transcriptional regulator [Mycobacterium avium paratuberculosis S397]	Cytoplasmic	9.97
2505118243_2504756090_280 MAPs19280 Dehydrogenases with different specificities (related to short-chain alcohol dehydrogenases) [Mycobacterium avium paratuberculosis S397]	Cytoplasmic	9.97
2505118244_2504756090_378 MAPs19290 Sulfotransferase domain. [Mycobacterium avium paratuberculosis S397]	Cytoplasmic	8.96
2505118245_2504756090_354 MAPs19300 hypothetical protein [Mycobacterium avium paratuberculosis S397]	Cytoplasmic	8.96
2505118246_2504756090_270 MAPs19310 oxidoreductase, SDR family [Mycobacterium avium paratuberculosis S397]	Cytoplasmic	9.97
2505118247_2504756090_256 MAPs19320 Dehydrogenases with different specificities (related to short-chain alcohol dehydrogenases) [Mycobacterium avium paratuberculosis S397]	Cytoplasmic	9.26
2505118248_2504756090_368 MAPs19330 L-alanine-DL-glutamate epimerase and related enzymes of enolase superfamily [Mycobacterium avium paratuberculosis S397]	Cytoplasmic	8.96
2505118249_2504756090_340 MAPs19340 Short-chain alcohol dehydrogenase of unknown specificity [Mycobacterium avium paratuberculosis S397]	Cytoplasmic	9.26
2505118250_2504756090_598 MAPs19350 Glucoamylase and related glycosyl hydrolases [Mycobacterium avium paratuberculosis S397]	Cytoplasmic	8.96
2505118251_2504756090_565 MAPs19360 Choline dehydrogenase and related flavoproteins [Mycobacterium avium paratuberculosis S397]	Cytoplasmic	8.96
2505118252_2504756090_248 MAPs19370 hypothetical protein [Mycobacterium avium paratuberculosis S397]	Cytoplasmic	8.96
2505118259_2504756090_237 MAPs19440 ABC-type multidrug transport system, ATPase component [Mycobacterium avium paratuberculosis S397]	Cytoplasmic	9.12
2505118262_2504756090_421 MAPs19470 tyrosyl-tRNA synthetase [Mycobacterium avium paratuberculosis S397]	Cytoplasmic	9.97
2505118264_2504756090_211 MAPs19490 hypothetical protein [Mycobacterium avium paratuberculosis S397]	Cytoplasmic	8.96
2505118267_2504756090_269 MAPs19520 hemolysin TlyA family protein [Mycobacterium avium paratuberculosis S397]	Cytoplasmic	8.96
2505118268_2504756090_308 MAPs19530 Predicted sugar kinase [Mycobacterium avium paratuberculosis S397]	Cytoplasmic	9.97
2505118269_2504756090_589 MAPs19540 DNA repair protein RecN [Mycobacterium avium paratuberculosis S397]	Cytoplasmic	9.97
2505118270_2504756090_393 MAPs19550 Uncharacterized membrane-anchored protein conserved in bacteria [Mycobacterium avium paratuberculosis S397]	Cytoplasmic	8.96
2505118272_2504756090_583 MAPs19570 CTP synthase [Mycobacterium avium paratuberculosis S397]	Cytoplasmic	9.97
2505118273_2504756090_207 MAPs19580 NTP pyrophosphohydrolases including oxidative damage repair enzymes [Mycobacterium avium paratuberculosis S397]	Cytoplasmic	8.96
2505118274_2504756090_313 MAPs19590 tyrosine recombinase XerD [Mycobacterium avium paratuberculosis S397]	Cytoplasmic	9.97
2505118275_2504756090_250 MAPs19600 Predicted O-methyltransferase [Mycobacterium avium paratuberculosis S397]	Cytoplasmic	8.96
2505118277_2504756090_272 MAPs19620 Uncharacterized conserved protein [Mycobacterium avium paratuberculosis S397]	Cytoplasmic	9.97
2505118278_2504756090_235 MAPs19630 segregation and condensation protein B [Mycobacterium avium paratuberculosis S397]	Cytoplasmic	9.97
2505118279_2504756090_247 MAPs19640 pseudouridine synthase [Mycobacterium avium paratuberculosis S397]	Cytoplasmic	9.97
2505118280_2504756090_228 MAPs19650 cytidylate kinase [Mycobacterium avium paratuberculosis S397]	Cytoplasmic	9.97
2505118291_2504756090_285 MAPs19760 probable F420-dependent oxidoreductase, Rv2161c family [Mycobacterium avium paratuberculosis S397]	Cytoplasmic	9.97
2505118292_2504756090_325 MAPs19770 Lactate dehydrogenase and related dehydrogenases [Mycobacterium avium paratuberculosis S397]	Cytoplasmic	9.97
2505118295_2504756090_211 MAPs19800 phosphate transport system regulatory protein PhoU [Mycobacterium avium paratuberculosis S397]	Cytoplasmic	8.96
2505118297_2504756090_191 MAPs19820 hypothetical protein [Mycobacterium avium paratuberculosis S397]	Cytoplasmic	8.96
2505118298_2504756090_294 MAPs19830 Cyclopropane fatty acid synthase and related methyltransferases [Mycobacterium avium paratuberculosis S397]	Cytoplasmic	9.97
2505118300_2504756090_384 MAPs19850 hypothetical protein [Mycobacterium avium paratuberculosis S397]	Cytoplasmic	8.96
2505118302_2504756090_140 MAPs19870 hypothetical protein [Mycobacterium avium paratuberculosis S397]	Cytoplasmic	9.97
2505118303_2504756090_345 MAPs19880 probable F420-dependent oxidoreductase, Rv3520c family [Mycobacterium avium paratuberculosis S397]	Cytoplasmic	9.97
2505118312_2504756090_334 MAPs19970 Predicted acetyltransferase involved in intracellular survival and related acetyltransferases [Mycobacterium avium paratuberculosis S397]	Cytoplasmic	8.96
2505118313_2504756090_403 MAPs19980 Acyl-CoA dehydrogenases [Mycobacterium avium paratuberculosis S397]	Cytoplasmic	9.97
2505118316_2504756090_260 MAPs20010 Enoyl-CoA hydratase/carnithine racemase [Mycobacterium avium paratuberculosis S397]	Cytoplasmic	9.97
2505118317_2504756090_192 MAPs20020 Bacterial regulatory proteins, tetR family. [Mycobacterium avium paratuberculosis S397]	Cytoplasmic	9.26
2505118322_2504756090_369 MAPs20070 Thioesterase domains of type I polyketide synthases or non-ribosomal peptide synthetases [Mycobacterium avium paratuberculosis S397]	Cytoplasmic	9.97
2505118323_2504756090_579 MAPs20080 asparagine synthase (glutamine-hydrolyzing)/asparagine synthase family amidotransferase [Mycobacterium avium paratuberculosis S397]	Cytoplasmic	9.97
2505118324_2504756090_456 MAPs20090 GNAT-family acetyltransferase TIGR03103 [Mycobacterium avium paratuberculosis S397]	Cytoplasmic	9.97
2505118327_2504756090_236 MAPs20120 Pyrimidine reductase, riboflavin biosynthesis [Mycobacterium avium paratuberculosis S397]	Cytoplasmic	8.96
2505118333_2504756090_306 MAPs20180 probable F420-dependent oxidoreductase, Rv2161c family [Mycobacterium avium paratuberculosis S397]	Cytoplasmic	9.97
2505118334_2504756090_226 MAPs20190 Predicted transcriptional regulators [Mycobacterium avium paratuberculosis S397]	Cytoplasmic	8.96
2505118335_2504756090_223 MAPs20200 Esterase/lipase [Mycobacterium avium paratuberculosis S397]	Cytoplasmic	9.26
2505118336_2504756090_277 MAPs20210 Short-chain dehydrogenases of various substrate specificities [Mycobacterium avium paratuberculosis S397]	Cytoplasmic	9.97
2505118339_2504756090_588 MAPs20240 Predicted flavoprotein involved in K+ transport [Mycobacterium avium paratuberculosis S397]	Cytoplasmic	9.97
2505118343_2504756090_307 MAPs20280 Esterase/lipase [Mycobacterium avium paratuberculosis S397]	Cytoplasmic	9.26
2505118347_2504756090_302 MAPs20320 2,3-dihydroxybiphenyl 1,2-dioxygenase [Mycobacterium avium paratuberculosis S397]	Cytoplasmic	8.96
2505118349_2504756090_268 MAPs20340 oxidoreductase, SDR family [Mycobacterium avium paratuberculosis S397]	Cytoplasmic	9.26
2505118350_2504756090_527 MAPs20350 Predicted flavoprotein involved in K+ transport [Mycobacterium avium paratuberculosis S397]	Cytoplasmic	9.26
2505118351_2504756090_282 MAPs20360 oxidoreductase, SDR family [Mycobacterium avium paratuberculosis S397]	Cytoplasmic	9.26
2505118352_2504756090_297 MAPs20370 Predicted hydrolases or acyltransferases (alpha/beta hydrolase superfamily) [Mycobacterium avium paratuberculosis S397]	Cytoplasmic	8.96
2505118353_2504756090_464 MAPs20380 acyltransferase, WS/DGAT/MGAT [Mycobacterium avium paratuberculosis S397]	Cytoplasmic	8.96
2505118354_2504756090_140 MAPs20390 Ring hydroxylating beta subunit. [Mycobacterium avium paratuberculosis S397]	Cytoplasmic	8.96
2505118356_2504756090_281 MAPs20410 Dehydrogenases with different specificities (related to short-chain alcohol dehydrogenases) [Mycobacterium avium paratuberculosis S397]	Cytoplasmic	9.26
2505118361_2504756090_392 MAPs20460 Acyl-CoA dehydrogenases [Mycobacterium avium paratuberculosis S397]	Cytoplasmic	9.97
2505118362_2504756090_378 MAPs20470 Acyl-CoA dehydrogenases [Mycobacterium avium paratuberculosis S397]	Cytoplasmic	9.26
2505118365_2504756090_400 MAPs20500 Acetyl-CoA acetyltransferase [Mycobacterium avium paratuberculosis S397]	Cytoplasmic	8.96
2505118368_2504756090_531 MAPs20530 Predicted flavoprotein involved in K+ transport [Mycobacterium avium paratuberculosis S397]	Cytoplasmic	9.26
2505118369_2504756090_539 MAPs20540 Acyl-CoA synthetases (AMP-forming)/AMP-acid ligases II [Mycobacterium avium paratuberculosis S397]	Cytoplasmic	9.26
2505118373_2504756090_541 MAPs20580 Acyl-CoA synthetases (AMP-forming)/AMP-acid ligases II [Mycobacterium avium paratuberculosis S397]	Cytoplasmic	9.97
2505118374_2504756090_257 MAPs20590 Ribulose-5-phosphate 4-epimerase and related epimerases and aldolases [Mycobacterium avium paratuberculosis S397]	Cytoplasmic	9.97
2505118378_2504756090_273 MAPs20630 O-Methyltransferase involved in polyketide biosynthesis [Mycobacterium avium paratuberculosis S397]	Cytoplasmic	9.97
2505118380_2504756090_533 MAPs20650 Arylsulfatase A and related enzymes [Mycobacterium avium paratuberculosis S397]	Cytoplasmic	9.97
2505118381_2504756090_221 MAPs20660 Methylase involved in ubiquinone/menaquinone biosynthesis [Mycobacterium avium paratuberculosis S397]	Cytoplasmic	9.97
2505118384_2504756090_224 MAPs20690 Uncharacterized protein conserved in bacteria [Mycobacterium avium paratuberculosis S397]	Cytoplasmic	8.96
2505118386_2504756090_278 MAPs20710 oxidoreductase, SDR family [Mycobacterium avium paratuberculosis S397]	Cytoplasmic	9.97
2505118387_2504756090_322 MAPs20720 Enoyl-CoA hydratase/carnithine racemase [Mycobacterium avium paratuberculosis S397]	Cytoplasmic	8.96
2505118388_2504756090_790 MAPs20730 Predicted acyl-CoA transferases/carnitine dehydratase [Mycobacterium avium paratuberculosis S397]	Cytoplasmic	9.97
2505118390_2504756090_291 MAPs20751 hypothetical protein [Mycobacterium avium paratuberculosis S397]	Cytoplasmic	8.96
2505118393_2504756090_376 MAPs20780 Xaa-Pro aminopeptidase [Mycobacterium avium paratuberculosis S397]	Cytoplasmic	8.96
2505118394_2504756090_409 MAPs20790 Xaa-Pro aminopeptidase [Mycobacterium avium paratuberculosis S397]	Cytoplasmic	8.96
2505118395_2504756090_315 MAPs20800 Dehydrogenases with different specificities (related to short-chain alcohol dehydrogenases) [Mycobacterium avium paratuberculosis S397]	Cytoplasmic	9.26
2505118401_2504756090_269 MAPs20860 RNA polymerase sigma factor, sigma-70 family/RNA polymerase sigma-70 factor, sigma-B/F/G subfamily [Mycobacterium avium paratuberculosis S397]	Cytoplasmic	9.97
2505118402_2504756090_296 MAPs20870 Dehydrogenases with different specificities (related to short-chain alcohol dehydrogenases) [Mycobacterium avium paratuberculosis S397]	Cytoplasmic	9.26
2505118404_2504756090_224 MAPs20890 Bacterial regulatory proteins, tetR family. [Mycobacterium avium paratuberculosis S397]	Cytoplasmic	8.96
2505118405_2504756090_588 MAPs20900 N-acyl-D-aspartate/D-glutamate deacylase [Mycobacterium avium paratuberculosis S397]	Cytoplasmic	9.97
2505118407_2504756090_191 MAPs20920 Thiopurine S-methyltransferase (TPMT). [Mycobacterium avium paratuberculosis S397]	Cytoplasmic	9.26
2505118408_2504756090_454 MAPs20930 Superfamily II DNA and RNA helicases [Mycobacterium avium paratuberculosis S397]	Cytoplasmic	9.97
2505118409_2504756090_301 MAPs20940 Enoyl-CoA hydratase/carnithine racemase [Mycobacterium avium paratuberculosis S397]	Cytoplasmic	9.97
2505118411_2504756090_115 MAPs20960 hypothetical protein [Mycobacterium avium paratuberculosis S397]	Cytoplasmic	8.96
2505118414_2504756090_186 MAPs20990 hypothetical protein [Mycobacterium avium paratuberculosis S397]	Cytoplasmic	8.96
2505118419_2504756090_297 MAPs21040 probable F420-dependent oxidoreductase, Rv2161c family [Mycobacterium avium paratuberculosis S397]	Cytoplasmic	9.97
2505118420_2504756090_723 MAPs21050 4-alpha-glucanotransferase [Mycobacterium avium paratuberculosis S397]	Cytoplasmic	9.97
2505118429_2504756090_300 MAPs21140 hypothetical protein [Mycobacterium avium paratuberculosis S397]	Cytoplasmic	8.96
2505118433_2504756090_610 MAPs21180 type VII secretion AAA-ATPase EccA [Mycobacterium avium paratuberculosis S397]	Cytoplasmic	8.96
2505118450_2504756090_233 MAPs21350 Transcriptional regulator [Mycobacterium avium paratuberculosis S397]	Cytoplasmic	8.96
2505118454_2504756090_212 MAPs21390 Thiamine pyrophosphate enzyme, N-terminal TPP binding domain. [Mycobacterium avium paratuberculosis S397]	Cytoplasmic	9.26
2505118455_2504756090_333 MAPs21400 Thiamine pyrophosphate enzyme, C-terminal TPP binding domain./Thiamine pyrophosphate enzyme, central domain. [Mycobacterium avium paratuberculosis S397]	Cytoplasmic	9.97
2505118456_2504756090_777 MAPs21410 Preprotein translocase subunit SecA (ATPase, RNA helicase) [Mycobacterium avium paratuberculosis S397]	Cytoplasmic	9.97
2505118463_2504756090_250 MAPs21480 Predicted transcriptional regulators [Mycobacterium avium paratuberculosis S397]	Cytoplasmic	8.96
2505118464_2504756090_164 MAPs21490 Uncharacterized conserved protein [Mycobacterium avium paratuberculosis S397]	Cytoplasmic	8.96
2505118465_2504756090_209 MAPs21500 hypothetical protein [Mycobacterium avium paratuberculosis S397]	Cytoplasmic	8.96
2505118467_2504756090_941 MAPs21520 glycine dehydrogenase (decarboxylating) [Mycobacterium avium paratuberculosis S397]	Cytoplasmic	9.97
2505118471_2504756090_734 MAPs21560 malate synthase G [Mycobacterium avium paratuberculosis S397]	Cytoplasmic	9.26
2505118474_2504756090_221 MAPs21590 Acetyltransferases, including N-acetylases of ribosomal proteins [Mycobacterium avium paratuberculosis S397]	Cytoplasmic	8.96
2505118475_2504756090_391 MAPs21600 Acyl-CoA dehydrogenases [Mycobacterium avium paratuberculosis S397]	Cytoplasmic	9.97
2505118476_2504756090_143 MAPs21611 Acyl-CoA synthetases (AMP-forming)/AMP-acid ligases II [Mycobacterium avium paratuberculosis S397]	Cytoplasmic	8.96
2505118479_2504756090_478 MAPs21640 IMP dehydrogenase family protein [Mycobacterium avium paratuberculosis S397]	Cytoplasmic	9.26
2505118480_2504756090_489 MAPs21650 6-phosphogluconate dehydrogenase, decarboxylating [Mycobacterium avium paratuberculosis S397]	Cytoplasmic	9.97
2505118486_2504756090_203 MAPs21710 Coenzyme F420-dependent N5,N10-methylene tetrahydromethanopterin reductase and related flavin-dependent oxidoreductases [Mycobacterium avium paratuberculosis S397]	Cytoplasmic	8.96
2505118489_2504756090_369 MAPs21740 Uncharacterized protein conserved in bacteria [Mycobacterium avium paratuberculosis S397]	Cytoplasmic	8.96
2505118494_2504756090_322 MAPs21790 zinc-binding alcohol dehydrogenase family protein [Mycobacterium avium paratuberculosis S397]	Cytoplasmic	9.97
2505118497_2504756090_804 MAPs21820 Phosphoketolase [Mycobacterium avium paratuberculosis S397]	Cytoplasmic	9.97
2505118498_2504756090_282 MAPs21830 Short-chain alcohol dehydrogenase of unknown specificity [Mycobacterium avium paratuberculosis S397]	Cytoplasmic	9.97
2505118500_2504756090_814 MAPs21850 Predicted acyl-CoA transferases/carnitine dehydratase [Mycobacterium avium paratuberculosis S397]	Cytoplasmic	9.97
2505118502_2504756090_706 MAPs21870 Nucleoside-diphosphate-sugar epimerases [Mycobacterium avium paratuberculosis S397]	Cytoplasmic	8.96
2505118503_2504756090_410 MAPs21880 NAD(P)H-nitrite reductase [Mycobacterium avium paratuberculosis S397]	Cytoplasmic	9.97
2505118504_2504756090_241 MAPs21890 Uncharacterized conserved protein [Mycobacterium avium paratuberculosis S397]	Cytoplasmic	9.26
2505118508_2504756090_773 MAPs21930 ATP-dependent protease La [Mycobacterium avium paratuberculosis S397]	Cytoplasmic	9.97
2505118509_2504756090_411 MAPs21940 L-lactate dehydrogenase (FMN-dependent) and related alpha-hydroxy acid dehydrogenases [Mycobacterium avium paratuberculosis S397]	Cytoplasmic	9.97
2505118511_2504756090_444 MAPs21960 Glycosidases [Mycobacterium avium paratuberculosis S397]	Cytoplasmic	9.26
2505118513_2504756090_195 MAPs21980 Peroxiredoxin [Mycobacterium avium paratuberculosis S397]	Cytoplasmic	9.97
2505118514_2504756090_329 MAPs21990 Transcriptional regulator [Mycobacterium avium paratuberculosis S397]	Cytoplasmic	9.26
2505118515_2504756090_233 MAPs22000 hypothetical protein [Mycobacterium avium paratuberculosis S397]	Cytoplasmic	8.96
2505118519_2504756090_159 MAPs22040 bacterioferritin [Mycobacterium avium paratuberculosis S397]	Cytoplasmic	9.97
2505118522_2504756090_293 MAPs22070 probable F420-dependent oxidoreductase, MSMEG_3544 family [Mycobacterium avium paratuberculosis S397]	Cytoplasmic	8.96
2505118524_2504756090_372 MAPs22090 Predicted metal-dependent hydrolase of the TIM-barrel fold [Mycobacterium avium paratuberculosis S397]	Cytoplasmic	8.96
2505118530_2504756090_277 MAPs22150 Short-chain alcohol dehydrogenase of unknown specificity [Mycobacterium avium paratuberculosis S397]	Cytoplasmic	9.26
2505118537_2504756090_337 MAPs22220 Zn-dependent alcohol dehydrogenases [Mycobacterium avium paratuberculosis S397]	Cytoplasmic	9.97
2505118542_2504756090_376 MAPs22270 Dioxygenases related to 2-nitropropane dioxygenase [Mycobacterium avium paratuberculosis S397]	Cytoplasmic	9.97
2505118543_2504756090_232 MAPs22280 Domain of unknown function DUF222. [Mycobacterium avium paratuberculosis S397]	Cytoplasmic	8.96
2505118546_2504756090_276 MAPs22310 hypothetical protein [Mycobacterium avium paratuberculosis S397]	Cytoplasmic	8.96
2505118547_2504756090_332 MAPs22320 ATPases involved in chromosome partitioning [Mycobacterium avium paratuberculosis S397]	Cytoplasmic	8.96
2505118551_2504756090_612 MAPs22360 type VII secretion AAA-ATPase EccA [Mycobacterium avium paratuberculosis S397]	Cytoplasmic	8.96
2505118558_2504756090_585 MAPs22422 Predicted flavoprotein involved in K+ transport [Mycobacterium avium paratuberculosis S397]	Cytoplasmic	9.97
[truncated: 2,644 more rows]
