# Supplementary material for: Genome sequencing of ovine isolates of Mycobacterium avium subspecies paratuberculosis offers insights into host association
Source: BMC Genomics. 2012 Mar 12;13:89. doi: 10.1186/1471-2164-13-89 (PMC3337245; doi:10.1186/1471-2164-13-89)
Supplement: Additional file 2 — Table S2. A list of 184 genomic DNA scaffolds of MAP S397 genome. [file 1471-2164-13-89-S2.XLSX]

## Sheet: Table S2
Supplementary Table S2. A) The 184 genomic DNA scaffolds of M. avium subspecies paratuberculosis S397.								b) A list of MAP S397 contig order aligned to MAP K-10			C) A list of MAP S397 unligened contigs to MAP K-10
Scaffold name	Length (bp)	GC	Type	Topology	No. Genes	Coordinate Range		Ordered contigs	strand		Unaligned contigs
MapS397DRAFT__contig00001c	55319	0.68	genomic DNA	linear	57	1..55319		contig00014	complement		contig00053
MapS397DRAFT__contig00002	6087	0.68	genomic DNA	linear	7	1..6087		contig00158	forward		contig00072
MapS397DRAFT__contig00003c	14880	0.68	genomic DNA	linear	18	1..14880		contig00153	forward		contig00090
MapS397DRAFT__contig00004	15002	0.69	genomic DNA	linear	18	1..15002		contig00173	forward		contig00094
MapS397DRAFT__contig00005	39422	0.7	genomic DNA	linear	41	1..39422		contig00209	forward		contig00103
MapS397DRAFT__contig00006c	20280	0.68	genomic DNA	linear	22	1..20280		contig00141	forward		contig00111
MapS397DRAFT__contig00007c	15629	0.67	genomic DNA	linear	23	1..15629		contig00009	complement		contig00124
MapS397DRAFT__contig00008c	15106	0.69	genomic DNA	linear	19	1..15106		contig00013	forward		contig00130
MapS397DRAFT__contig00009c	1310	0.57	genomic DNA	linear	2	1..1310		contig00165	complement		contig00135
MapS397DRAFT__contig00010	21437	0.71	genomic DNA	linear	23	1..21437		contig00176	complement		contig00139
MapS397DRAFT__contig00011	41255	0.69	genomic DNA	linear	36	1..41255		contig00038	forward		contig00142
MapS397DRAFT__contig00013	22244	0.67	genomic DNA	linear	25	1..22244		contig00039	forward		contig00146
MapS397DRAFT__contig00014c	21349	0.68	genomic DNA	linear	22	1..21349		contig00191	complement		contig00154
MapS397DRAFT__contig00015	30167	0.71	genomic DNA	linear	30	1..30167		contig00220	complement		contig00192
MapS397DRAFT__contig00016c	18545	0.69	genomic DNA	linear	22	1..18545		contig00008	complement		contig00194
MapS397DRAFT__contig00017c	35770	0.71	genomic DNA	linear	31	1..35770		contig00054	complement		contig00201
MapS397DRAFT__contig00018	13600	0.7	genomic DNA	linear	13	1..13600		contig00055	complement		contig00210
MapS397DRAFT__contig00019c	8887	0.71	genomic DNA	linear	9	1..8887		contig00004	forward		contig00211
MapS397DRAFT__contig00020	5990	0.69	genomic DNA	linear	9	1..5990		contig00150	complement		contig00217
MapS397DRAFT__contig00021c	5230	0.58	genomic DNA	linear	7	1..5230		contig00149	complement		contig00224
MapS397DRAFT__contig00022c	49014	0.69	genomic DNA	linear	51	1..49014		contig00223	forward
MapS397DRAFT__contig00023c	2408	0.68	genomic DNA	linear	4	1..2408		contig00122	complement
MapS397DRAFT__contig00024	74105	0.68	genomic DNA	linear	79	1..74105		contig00112	forward
MapS397DRAFT__contig00025c	92116	0.69	genomic DNA	linear	83	1..92116		contig00195	forward
MapS397DRAFT__contig00027	29990	0.71	genomic DNA	linear	28	1..29990		contig00199	complement
MapS397DRAFT__contig00028c	1510	0.65	genomic DNA	linear	1	1..1510		contig00140	forward
MapS397DRAFT__contig00030	130945	0.69	genomic DNA	linear	115	1..130945		contig00060	complement
MapS397DRAFT__contig00031c	19430	0.68	genomic DNA	linear	21	1..19430		contig00075	forward
MapS397DRAFT__contig00032c	50023	0.7	genomic DNA	linear	61	1..50023		contig00116	forward
MapS397DRAFT__contig00033	107114	0.68	genomic DNA	linear	111	1..107114		contig00221	forward
MapS397DRAFT__contig00034c	10458	0.73	genomic DNA	linear	11	1..10458		contig00222	forward
MapS397DRAFT__contig00035c	37981	0.68	genomic DNA	linear	32	1..37981		contig00078	forward
MapS397DRAFT__contig00036c	92120	0.68	genomic DNA	linear	84	1..92120		contig00058	complement
MapS397DRAFT__contig00038	8900	0.69	genomic DNA	linear	6	1..8900		contig00159	forward
MapS397DRAFT__contig00039	30320	0.71	genomic DNA	linear	39	1..30320		contig00005	forward
MapS397DRAFT__contig00040	7435	0.68	genomic DNA	linear	8	1..7435		contig00083	forward
MapS397DRAFT__contig00041c	8000	0.68	genomic DNA	linear	10	1..8000		contig00121	complement
MapS397DRAFT__contig00042c	2304	0.72	genomic DNA	linear	4	1..2304		contig00062	complement
MapS397DRAFT__contig00043c	779	0.66	genomic DNA	linear	2	1..779		contig00015	forward
MapS397DRAFT__contig00044	50059	0.71	genomic DNA	linear	50	1..50059		contig00027	forward
MapS397DRAFT__contig00045c	100212	0.7	genomic DNA	linear	106	1..100212		contig00092	complement
MapS397DRAFT__contig00046	11848	0.68	genomic DNA	linear	12	1..11848		contig00074	complement
MapS397DRAFT__contig00047c	8213	0.71	genomic DNA	linear	5	1..8213		contig00085	complement
MapS397DRAFT__contig00048	23426	0.71	genomic DNA	linear	27	1..23426		contig00061	complement
MapS397DRAFT__contig00049c	89451	0.69	genomic DNA	linear	73	1..89451		contig00162	forward
MapS397DRAFT__contig00050c	1293	0.64	genomic DNA	linear	1	1..1293		contig00157	complement
MapS397DRAFT__contig00051	1373	0.64	genomic DNA	linear	1	1..1373		contig00088	complement
MapS397DRAFT__contig00052c	25922	0.69	genomic DNA	linear	21	1..25922		contig00180	forward
MapS397DRAFT__contig00053	13583	0.72	genomic DNA	linear	12	1..13583		contig00080	forward
MapS397DRAFT__contig00054c	2211	0.67	genomic DNA	linear	4	1..2211		contig00034	complement
MapS397DRAFT__contig00055c	29522	0.67	genomic DNA	linear	29	1..29522		contig00205	complement
MapS397DRAFT__contig00056c	1237	0.66	genomic DNA	linear	2	1..1237		contig00204	complement
MapS397DRAFT__contig00057	32043	0.71	genomic DNA	linear	28	1..32043		contig00002	forward
MapS397DRAFT__contig00058c	1093	0.63	genomic DNA	linear	1	1..1093		contig00198	forward
MapS397DRAFT__contig00059c	37157	0.69	genomic DNA	linear	31	1..37157		contig00040	forward
MapS397DRAFT__contig00060c	16519	0.7	genomic DNA	linear	14	1..16519		contig00099	forward
MapS397DRAFT__contig00061c	3315	0.71	genomic DNA	linear	2	1..3315		contig00076	forward
MapS397DRAFT__contig00062c	8031	0.71	genomic DNA	linear	7	1..8031		contig00185	forward
MapS397DRAFT__contig00063c	56150	0.72	genomic DNA	linear	60	1..56150		contig00105	forward
MapS397DRAFT__contig00064c	7527	0.72	genomic DNA	linear	1	1..7527		contig00106	forward
MapS397DRAFT__contig00065	15367	0.6	genomic DNA	linear	13	1..15367		contig00212	complement
MapS397DRAFT__contig00067	922	0.67	genomic DNA	linear	2	1..922		contig00003	complement
MapS397DRAFT__contig00068c	6553	0.71	genomic DNA	linear	5	1..6553		contig00081	complement
MapS397DRAFT__contig00069c	87002	0.71	genomic DNA	linear	93	1..87002		contig00035	complement
MapS397DRAFT__contig00070	1163	0.71	genomic DNA	linear	1	1..1163		contig00049	complement
MapS397DRAFT__contig00071	35276	0.69	genomic DNA	linear	35	1..35276		contig00171	forward
MapS397DRAFT__contig00072	2834	0.73	genomic DNA	linear	2	1..2834		contig00036	complement
MapS397DRAFT__contig00073c	1584	0.69	genomic DNA	linear	4	1..1584		contig00151	complement
MapS397DRAFT__contig00074c	14347	0.71	genomic DNA	linear	15	1..14347		contig00021	complement
MapS397DRAFT__contig00075	16811	0.7	genomic DNA	linear	18	1..16811		contig00126	complement
MapS397DRAFT__contig00076	2613	0.66	genomic DNA	linear	3	1..2613		contig00133	complement
MapS397DRAFT__contig00077c	4688	0.71	genomic DNA	linear	1	1..4688		contig00073	complement
MapS397DRAFT__contig00078	86215	0.69	genomic DNA	linear	91	1..86215		contig00101	complement
MapS397DRAFT__contig00079	32570	0.67	genomic DNA	linear	36	1..32570		contig00017	complement
MapS397DRAFT__contig00080	518	0.74	genomic DNA	linear	1	1..518		contig00028	complement
MapS397DRAFT__contig00081c	54244	0.69	genomic DNA	linear	60	1..54244		contig00118	forward
MapS397DRAFT__contig00083	17438	0.71	genomic DNA	linear	15	1..17438		contig00110	forward
MapS397DRAFT__contig00084c	36137	0.71	genomic DNA	linear	35	1..36137		contig00143	forward
MapS397DRAFT__contig00085c	102469	0.69	genomic DNA	linear	123	1..102469		contig00064	complement
MapS397DRAFT__contig00086c	55645	0.69	genomic DNA	linear	45	1..55645		contig00018	forward
MapS397DRAFT__contig00087c	46604	0.71	genomic DNA	linear	49	1..46604		contig00023	complement
MapS397DRAFT__contig00088c	3166	0.69	genomic DNA	linear	7	1..3166		contig00095	complement
MapS397DRAFT__contig00089	20518	0.68	genomic DNA	linear	21	1..20518		contig00197	complement
MapS397DRAFT__contig00092c	21714	0.71	genomic DNA	linear	25	1..21714		contig00183	complement
MapS397DRAFT__contig00093c	4617	0.7	genomic DNA	linear	8	1..4617		contig00089	forward
MapS397DRAFT__contig00094	758	0.72	genomic DNA	linear	1	1..758		contig00043	complement
MapS397DRAFT__contig00095c	5147	0.68	genomic DNA	linear	6	1..5147		contig00011	forward
MapS397DRAFT__contig00096	5741	0.7	genomic DNA	linear	7	1..5741		contig00129	complement
MapS397DRAFT__contig00097	33645	0.7	genomic DNA	linear	34	1..33645		contig00022	complement
MapS397DRAFT__contig00098c	17660	0.68	genomic DNA	linear	16	1..17660		contig00144	forward
MapS397DRAFT__contig00099	15269	0.7	genomic DNA	linear	18	1..15269		contig00033	forward
MapS397DRAFT__contig00100	41914	0.69	genomic DNA	linear	49	1..41914		contig00182	forward
MapS397DRAFT__contig00101c	15435	0.7	genomic DNA	linear	14	1..15435		contig00031	complement
MapS397DRAFT__contig00102c	39413	0.71	genomic DNA	linear	38	1..39413		contig00096	forward
MapS397DRAFT__contig00103	11106	0.7	genomic DNA	linear	11	1..11106		contig00177	complement
MapS397DRAFT__contig00105	52980	0.68	genomic DNA	linear	54	1..52980		contig00016	complement
MapS397DRAFT__contig00106	22145	0.7	genomic DNA	linear	24	1..22145		contig00163	complement
MapS397DRAFT__contig00107c	2235	0.7	genomic DNA	linear	4	1..2235		contig00070	forward
MapS397DRAFT__contig00110	123915	0.7	genomic DNA	linear	105	1..123915		contig00077	complement
MapS397DRAFT__contig00111	640	0.64	genomic DNA	linear	2	1..640		contig00113	forward
MapS397DRAFT__contig00112	112675	0.7	genomic DNA	linear	109	1..112675		contig00052	complement
MapS397DRAFT__contig00113	7382	0.72	genomic DNA	linear	9	1..7382		contig00051	forward
MapS397DRAFT__contig00114	10116	0.68	genomic DNA	linear	10	1..10116		contig00155	complement
MapS397DRAFT__contig00116	8495	0.73	genomic DNA	linear	8	1..8495		contig00169	forward
MapS397DRAFT__contig00118	33080	0.7	genomic DNA	linear	32	1..33080		contig00093	complement
MapS397DRAFT__contig00120	40978	0.69	genomic DNA	linear	42	1..40978		contig00020	forward
MapS397DRAFT__contig00121c	59483	0.71	genomic DNA	linear	64	1..59483		contig00057	forward
MapS397DRAFT__contig00122c	7031	0.7	genomic DNA	linear	6	1..7031		contig00097	forward
MapS397DRAFT__contig00123c	8106	0.7	genomic DNA	linear	7	1..8106		contig00050	complement
MapS397DRAFT__contig00124	181	0.67	genomic DNA	linear	1	1..181		contig00044	forward
MapS397DRAFT__contig00125	30637	0.66	genomic DNA	linear	26	1..30637		contig00067	forward
MapS397DRAFT__contig00126c	93803	0.69	genomic DNA	linear	86	1..93803		contig00071	forward
MapS397DRAFT__contig00127c	130952	0.7	genomic DNA	linear	133	1..130952		contig00172	complement
MapS397DRAFT__contig00128	36327	0.68	genomic DNA	linear	32	1..36327		contig00006	complement
MapS397DRAFT__contig00129c	68509	0.7	genomic DNA	linear	64	1..68509		contig00164	forward
MapS397DRAFT__contig00130	4900	0.7	genomic DNA	linear	5	1..4900		contig00128	forward
MapS397DRAFT__contig00131	39700	0.7	genomic DNA	linear	42	1..39700		contig00120	forward
MapS397DRAFT__contig00132	27339	0.7	genomic DNA	linear	25	1..27339		contig00160	complement
MapS397DRAFT__contig00133c	38242	0.65	genomic DNA	linear	22	1..38242		contig00102	complement
MapS397DRAFT__contig00135	193	0.63	genomic DNA	linear	1	1..193		contig00010	forward
MapS397DRAFT__contig00138c	20699	0.7	genomic DNA	linear	17	1..20699		contig00175	complement
MapS397DRAFT__contig00139	527	0.68	genomic DNA	linear	1	1..527		contig00042	complement
MapS397DRAFT__contig00140	2329	0.71	genomic DNA	linear	3	1..2329		contig00202	forward
MapS397DRAFT__contig00141	3241	0.68	genomic DNA	linear	4	1..3241		contig00167	forward
MapS397DRAFT__contig00142	143	0.76	genomic DNA	linear	1	1..143		contig00098	complement
MapS397DRAFT__contig00143	141	0.7	genomic DNA	linear	1	1..141		contig00065	forward
MapS397DRAFT__contig00144	500	0.63	genomic DNA	linear	2	1..500		contig00138	complement
MapS397DRAFT__contig00146	457	0.7	genomic DNA	linear	1	1..457		contig00131	forward
MapS397DRAFT__contig00149c	1049	0.73	genomic DNA	linear	1	1..1049		contig00079	forward
MapS397DRAFT__contig00150c	1781	0.65	genomic DNA	linear	1	1..1781		contig00024	forward
MapS397DRAFT__contig00150c_2	1781	0.65	genomic DNA	linear	1	1..1781		contig00007	complement
MapS397DRAFT__contig00151c	982	0.65	genomic DNA	linear	1	1..982		contig00030	forward
MapS397DRAFT__contig00153	958	0.63	genomic DNA	linear	2	1..958		contig00170	forward
MapS397DRAFT__contig00154	996	0.69	genomic DNA	linear	1	1..996		contig00056	complement
MapS397DRAFT__contig00155c	7397	0.71	genomic DNA	linear	8	1..7397		contig00001	complement
MapS397DRAFT__contig00156c	73050	0.65	genomic DNA	linear	50	1..73050		contig00068	complement
MapS397DRAFT__contig00157c	81184	0.7	genomic DNA	linear	84	1..81184		contig00069	complement
MapS397DRAFT__contig00158	388	0.64	genomic DNA	linear	1	1..388		contig00048	forward
MapS397DRAFT__contig00159	43655	0.7	genomic DNA	linear	42	1..43655		contig00082	complement
MapS397DRAFT__contig00160c	4888	0.66	genomic DNA	linear	7	1..4888		contig00041	complement
MapS397DRAFT__contig00161	21624	0.67	genomic DNA	linear	25	1..21624		contig00123	complement
MapS397DRAFT__contig00162	3662	0.71	genomic DNA	linear	5	1..3662		contig00087	complement
MapS397DRAFT__contig00163c	7795	0.71	genomic DNA	linear	3	1..7795		contig00032	complement
MapS397DRAFT__contig00164	17737	0.68	genomic DNA	linear	10	1..17737		contig00107	complement
MapS397DRAFT__contig00165c	26990	0.7	genomic DNA	linear	32	1..26990		contig00025	complement
MapS397DRAFT__contig00166	14190	0.67	genomic DNA	linear	16	1..14190		contig00114	forward
MapS397DRAFT__contig00167	137410	0.69	genomic DNA	linear	129	1..137410		contig00063	complement
MapS397DRAFT__contig00169	64940	0.68	genomic DNA	linear	45	1..64940		contig00161	forward
MapS397DRAFT__contig00170	28998	0.7	genomic DNA	linear	25	1..28998		contig00019	complement
MapS397DRAFT__contig00171	2128	0.67	genomic DNA	linear	2	1..2128		contig00166	forward
MapS397DRAFT__contig00172c	14822	0.69	genomic DNA	linear	16	1..14822		contig00045	complement
MapS397DRAFT__contig00173	69388	0.67	genomic DNA	linear	71	1..69388		contig00047	complement
MapS397DRAFT__contig00174c	77376	0.7	genomic DNA	linear	66	1..77376		contig00059	complement
MapS397DRAFT__contig00175c	61445	0.71	genomic DNA	linear	52	1..61445		contig00100	forward
MapS397DRAFT__contig00176c	12653	0.7	genomic DNA	linear	12	1..12653		contig00125	forward
MapS397DRAFT__contig00177c	5057	0.68	genomic DNA	linear	5	1..5057		contig00156	complement
MapS397DRAFT__contig00178	5656	0.66	genomic DNA	linear	4	1..5656		contig00132	forward
MapS397DRAFT__contig00179	660	0.64	genomic DNA	linear	1	1..660		contig00178	forward
MapS397DRAFT__contig00180	62875	0.7	genomic DNA	linear	49	1..62875		contig00046	forward
MapS397DRAFT__contig00182	425	0.62	genomic DNA	linear	1	1..425		contig00174	complement
MapS397DRAFT__contig00185	50581	0.71	genomic DNA	linear	52	1..50581		contig00179	forward
MapS397DRAFT__contig00191c	58905	0.7	genomic DNA	linear	47	1..58905		contig00216	forward
MapS397DRAFT__contig00192	104	0.62	genomic DNA	linear	0	1..104		contig00127	complement
MapS397DRAFT__contig00194	9147	0.71	genomic DNA	linear	8	1..9147		contig00084	complement
MapS397DRAFT__contig00195	25198	0.69	genomic DNA	linear	24	1..25198		contig00086	complement
MapS397DRAFT__contig00197c	14800	0.69	genomic DNA	linear	14	1..14800
MapS397DRAFT__contig00198	6815	0.71	genomic DNA	linear	5	1..6815
MapS397DRAFT__contig00199c	49712	0.7	genomic DNA	linear	50	1..49712
MapS397DRAFT__contig00201	226	0.62	genomic DNA	linear	1	1..226
MapS397DRAFT__contig00202	31356	0.7	genomic DNA	linear	31	1..31356
MapS397DRAFT__contig00204c	65763	0.69	genomic DNA	linear	58	1..65763
MapS397DRAFT__contig00205c	7585	0.69	genomic DNA	linear	6	1..7585
MapS397DRAFT__contig00209	1286	0.66	genomic DNA	linear	1	1..1286
MapS397DRAFT__contig00210	772	0.69	genomic DNA	linear	1	1..772
MapS397DRAFT__contig00211	117	0.66	genomic DNA	linear	1	1..117
MapS397DRAFT__contig00212c	1304	0.64	genomic DNA	linear	1	1..1304
MapS397DRAFT__contig00216	144	0.69	genomic DNA	linear	1	1..144
MapS397DRAFT__contig00217	816	0.66	genomic DNA	linear	2	1..816
MapS397DRAFT__contig00220c	1343	0.63	genomic DNA	linear	1	1..1343
MapS397DRAFT__contig00221	87666	0.7	genomic DNA	linear	88	1..87666
MapS397DRAFT__contig00222	9247	0.67	genomic DNA	linear	11	1..9247
MapS397DRAFT__contig00223	188	0.72	genomic DNA	linear	1	1..188
MapS397DRAFT__contig00224	224	0.62	genomic DNA	linear	1	1..224
MapS397DRAFT__contig183c	9853	0.7	genomic DNA	linear	11	1..9853
