# Supplementary material for: Genome sequencing of ovine isolates of Mycobacterium avium subspecies paratuberculosis offers insights into host association
Source: BMC Genomics. 2012 Mar 12;13:89. doi: 10.1186/1471-2164-13-89 (PMC3337245; doi:10.1186/1471-2164-13-89)
Supplement: Additional file 3 — Table S3. Synteny of annotated genes between MAP K-10 and MAP S397 genomes. [file 1471-2164-13-89-S3.XLSX]

## Sheet: Table S3
Table S3. Synteny between annotated genes in both MAP K-10 and MAP S397 genomes
K-10 locus tag (Li et al, 2005)	Orthologous S397 locus tag	S397 scaffold
MAP0001	MAPs_00010	contig00086c
MAP0002	MAPs_00020	contig00086c
MAP0003	MAPs_00030	contig00086c
MAP0004	MAPs_00040	contig00086c
MAP0005	MAPs_00050	contig00086c
MAP0006	MAPs_00060	contig00086c
MAP0007	MAPs_00070	contig00086c
MAP_0008c_a	MAPs_24150	contig00014c
MAP0009	MAPs_24161	contig00014c
MAP0009	MAPs_24162	contig00014c
MAP0010c	MAPs_24180	contig00014c
MAP0011	MAPs_24190	contig00014c
MAP0012c	MAPs_24200	contig00014c
MAP0013c	MAPs_24210	contig00014c
MAP0014	MAPs_24220	contig00014c
MAP0015	MAPs_24230	contig00014c
MAP0016c	MAPs_24240	contig00014c
MAP0018c	MAPs_24250	contig00014c
MAP0019c	MAPs_24260	contig00014c
MAP0020c	MAPs_24270	contig00014c
MAP0021c	MAPs_24280	contig00014c
MAP0022c	MAPs_24290	contig00014c
MAP0023c	MAPs_24300	contig00014c
MAP0024c	MAPs_24320	contig00014c
MAP0025	MAPs_24330	contig00014c
MAP0026	MAPs_24340	contig00014c
MAP0027	MAPs_24350	contig00014c
MAP0030c	MAPs_11260	contig00141
MAP0031c	MAPs_11250	contig00141
MAP0032c	MAPs_11240	contig00141
MAP0033c	MAPs_11230	contig00141
MAP0035	MAPs_03900	contig00173
MAP0036	MAPs_03890	contig00173
MAP0037	MAPs_03880	contig00173
MAP0038	MAPs_03870	contig00173
MAP0039	MAPs_03860	contig00173
MAP0040	MAPs_03850	contig00173
MAP0041	MAPs_03840	contig00173
MAP0042	MAPs_03830	contig00173
MAP0043c	MAPs_03820	contig00173
MAP0044c	MAPs_03810	contig00173
MAP0045	MAPs_03800	contig00173
MAP0046c	MAPs_03790	contig00173
MAP0047c	MAPs_03780	contig00173
MAP0048	MAPs_03770	contig00173
MAP0049c	MAPs_03760	contig00173
MAP0050c	MAPs_03750	contig00173
MAP0051c	MAPs_03740	contig00173
MAP0052c	MAPs_03730	contig00173
MAP0053c	MAPs_03720	contig00173
MAP0054c	MAPs_03710	contig00173
MAP0055c	MAPs_03700	contig00173
MAP0056c	MAPs_03690	contig00173
MAP0057c	MAPs_03670	contig00173
MAP0058c	MAPs_03660	contig00173
MAP0059c	MAPs_03650	contig00173
MAP0060c	MAPs_03640	contig00173
MAP0061c	MAPs_03630	contig00173
MAP0062c	MAPs_03620	contig00173
MAP0063	MAPs_03610	contig00173
MAP0064	MAPs_03600	contig00173
MAP0065	MAPs_03590	contig00173
MAP0066	MAPs_03580	contig00173
MAP0067	MAPs_03570	contig00173
MAP0068	MAPs_03560	contig00173
MAP0069	MAPs_03550	contig00173
MAP0070	MAPs_03540	contig00173
MAP0071	MAPs_03530	contig00173
MAP0072c	MAPs_03520	contig00173
MAP0073c	MAPs_03510	contig00173
MAP0074	MAPs_03500	contig00173
MAP0075	MAPs_03490	contig00173
MAP0076	MAPs_03480	contig00173
MAP0077	MAPs_03470	contig00173
MAP0078	MAPs_03460	contig00173
MAP0079	MAPs_03450	contig00173
MAP0080c	MAPs_03440	contig00173
MAP0081	MAPs_03430	contig00173
MAP0082	MAPs_03410	contig00173
MAP0083c	MAPs_03400	contig00173
MAP0084c	MAPs_03390	contig00173
MAP0085c	MAPs_03380	contig00173
MAP0086	MAPs_03370	contig00173
MAP0087	MAPs_03360	contig00173
MAP0088	MAPs_03350	contig00173
MAP0089	MAPs_03340	contig00173
MAP0090c	MAPs_03330	contig00173
MAP0091c	MAPs_03320	contig00173
MAP0092	MAPs_03310	contig00173
MAP0093	MAPs_03300	contig00173
MAP0095c	MAPs_03280	contig00173
MAP0096c	MAPs_03270	contig00173
MAP0098c	MAPs_03260	contig00173
MAP0099	MAPs_03250	contig00173
MAP0101	MAPs_03230	contig00173
MAP0102	MAPs_03220	contig00173
MAP0103c	MAPs_03200	contig00173
MAP0104	MAPs_24370	contig00158
MAP0104	MAPs_00830	contig00153
MAP0105c	MAPs_16540	contig00013
MAP0106c	MAPs_16560	contig00013
MAP0107	MAPs_16570	contig00013
MAP0108	MAPs_16580	contig00013
MAP0109	MAPs_16590	contig00013
MAP0110	MAPs_16600	contig00013
MAP0111	MAPs_16610	contig00013
MAP0112	MAPs_16620	contig00013
MAP0113	MAPs_16630	contig00013
MAP0114	MAPs_16640	contig00013
MAP0115	MAPs_16650	contig00013
MAP0116	MAPs_16660	contig00013
MAP0117	MAPs_16670	contig00013
MAP0118	MAPs_16680	contig00013
MAP0119c	MAPs_16700	contig00013
MAP0120c	MAPs_16710	contig00013
MAP0121	MAPs_16720	contig00013
MAP0122	MAPs_16730	contig00013
MAP0124	MAPs_16740	contig00013
MAP0125c	MAPs_16750	contig00013
MAP0126	MAPs_16760	contig00013
MAP0127	MAPs_16770	contig00013
MAP0127	MAPs_19750	contig00165c
MAP0128c	MAPs_19760	contig00165c
MAP0129	MAPs_19770	contig00165c
MAP0130	MAPs_19780	contig00165c
MAP0131c	MAPs_19790	contig00165c
MAP0132c	MAPs_19800	contig00165c
MAP0133c	MAPs_19810	contig00165c
MAP0134c	MAPs_19820	contig00165c
MAP0135	MAPs_19830	contig00165c
MAP0136	MAPs_19840	contig00165c
MAP0138c	MAPs_19850	contig00165c
MAP0139c	MAPs_19860	contig00165c
MAP0140	MAPs_19870	contig00165c
MAP0141	MAPs_19880	contig00165c
MAP0142c	MAPs_19900	contig00165c
MAP0143	MAPs_19910	contig00165c
MAP0144	MAPs_19920	contig00165c
MAP0145	MAPs_19930	contig00165c
MAP0146	MAPs_19940	contig00165c
MAP0147c	MAPs_19950	contig00165c
MAP0148c	MAPs_19960	contig00165c
MAP0149c	MAPs_19970	contig00165c
MAP0150c	MAPs_19980	contig00165c
MAP0151c	MAPs_19990	contig00165c
MAP0153	MAPs_20000	contig00165c
MAP0154	MAPs_20010	contig00165c
MAP0155	MAPs_20020	contig00165c
MAP0156	MAPs_20030	contig00165c
MAP0157	MAPs_20040	contig00165c
MAP0158	MAPs_20051	contig00165c
MAP0158	MAPs_20052	contig00165c
MAP0160	MAPs_22290	contig00176c
MAP0161	MAPs_22300	contig00176c
MAP0162	MAPs_22310	contig00176c
MAP0163	MAPs_22320	contig00176c
MAP0164	MAPs_22330	contig00176c
MAP0165	MAPs_22340	contig00176c
MAP0166	MAPs_22350	contig00176c
MAP0167	MAPs_22360	contig00176c
MAP0168c	MAPs_39950	contig00063c
MAP0168c	MAPs_22370	contig00176c
MAP0169c	MAPs_22380	contig00176c
MAP0170	MAPs_22390	contig00176c
MAP0171c	MAPs_22400	contig00176c
MAP0172	MAPs_24390	contig00038
MAP0173	MAPs_24400	contig00038
MAP0175c	MAPs_24410	contig00038
MAP0176	MAPs_24420	contig00038
MAP0177	MAPs_24430	contig00038
MAP0177	MAPs_26080	contig00039
MAP0178c	MAPs_26090	contig00039
MAP0179c	MAPs_26100	contig00039
MAP0180	MAPs_26110	contig00039
MAP0181c	MAPs_26120	contig00039
MAP0182c	MAPs_26130	contig00039
MAP0183c	MAPs_26150	contig00039
MAP0184c	MAPs_26160	contig00039
MAP0185c	MAPs_26170	contig00039
MAP0186c	MAPs_26180	contig00039
MAP0187c	MAPs_26190	contig00039
MAP0189	MAPs_26210	contig00039
MAP0190	MAPs_26220	contig00039
MAP0191c	MAPs_26230	contig00039
MAP0192c	MAPs_26240	contig00039
MAP0193	MAPs_26250	contig00039
MAP0194	MAPs_26260	contig00039
MAP0195c	MAPs_26280	contig00039
MAP0197	MAPs_26310	contig00039
MAP0198c	MAPs_26320	contig00039
MAP0199	MAPs_26330	contig00039
MAP0200c	MAPs_26340	contig00039
MAP0201	MAPs_26350	contig00039
MAP0202	MAPs_26360	contig00039
MAP0203c	MAPs_26370	contig00039
MAP0204c	MAPs_26380	contig00039
MAP0205	MAPs_26400	contig00039
MAP0206	MAPs_26410	contig00039
MAP0207	MAPs_26421	contig00039
MAP0207	MAPs_26422	contig00039
MAP0208	MAPs_26440	contig00039
MAP0209c	MAPs_26450	contig00039
MAP0210c	MAPs_29010	contig00191c
MAP0211	MAPs_29020	contig00191c
MAP0212	MAPs_29030	contig00191c
MAP0213	MAPs_29040	contig00191c
MAP0214	MAPs_29050	contig00191c
MAP0215	MAPs_29060	contig00191c
MAP0216	MAPs_29070	contig00191c
MAP0217	MAPs_29080	contig00191c
MAP0218	MAPs_29090	contig00191c
MAP0219	MAPs_29100	contig00191c
MAP0220	MAPs_29110	contig00191c
MAP0221	MAPs_29120	contig00191c
MAP0222c	MAPs_29130	contig00191c
MAP0223c	MAPs_29140	contig00191c
MAP0224c	MAPs_29150	contig00191c
MAP0225c	MAPs_29160	contig00191c
MAP0226	MAPs_29170	contig00191c
MAP0227c	MAPs_29180	contig00191c
MAP0228c	MAPs_29190	contig00191c
MAP0229c	MAPs_29200	contig00191c
MAP0230	MAPs_29210	contig00191c
MAP0231c	MAPs_29220	contig00191c
MAP0232c	MAPs_29240	contig00191c
MAP0233c	MAPs_29250	contig00191c
MAP0234c	MAPs_29260	contig00191c
MAP0235c	MAPs_29270	contig00191c
MAP0236c	MAPs_29280	contig00191c
MAP0237c	MAPs_29290	contig00191c
MAP0238c	MAPs_29300	contig00191c
MAP0239c	MAPs_29310	contig00191c
MAP0240c	MAPs_29320	contig00191c
MAP0241c	MAPs_29330	contig00191c
MAP0242c	MAPs_29340	contig00191c
MAP0243c	MAPs_29350	contig00191c
MAP0244	MAPs_29360	contig00191c
MAP0245c	MAPs_29370	contig00191c
MAP0246c	MAPs_29390	contig00191c
MAP0247c	MAPs_29400	contig00191c
MAP0248c	MAPs_29410	contig00191c
MAP0249c	MAPs_29420	contig00191c
MAP0250	MAPs_29430	contig00191c
MAP0251c	MAPs_29440	contig00191c
MAP0252c	MAPs_29450	contig00191c
MAP0255c	MAPs_37510	contig00008c
MAP0256	MAPs_37520	contig00008c
MAP0257	MAPs_37530	contig00008c
MAP0259	MAPs_37550	contig00008c
MAP0260	MAPs_37560	contig00008c
MAP0261c	MAPs_37570	contig00008c
MAP0262	MAPs_37580	contig00008c
MAP0263c	MAPs_37591	contig00008c
MAP0263c	MAPs_37592	contig00008c
MAP0264c	MAPs_37610	contig00008c
MAP0265c	MAPs_37620	contig00008c
MAP0266c	MAPs_37630	contig00008c
MAP0267c	MAPs_37640	contig00008c
MAP0268c	MAPs_37650	contig00008c
MAP0269	MAPs_37660	contig00008c
MAP0270	MAPs_37670	contig00008c
MAP0270	MAPs_40920	contig00054c
MAP0271	MAPs_40940	contig00054c
MAP0273	MAPs_40950	contig00054c
MAP0273	MAPs_44720	contig00055c
MAP0274	MAPs_44730	contig00055c
MAP0275	MAPs_44740	contig00055c
MAP0276	MAPs_44750	contig00055c
MAP0277c	MAPs_44760	contig00055c
MAP0278	MAPs_44770	contig00055c
MAP0279	MAPs_44780	contig00055c
MAP0280	MAPs_44800	contig00055c
MAP0281	MAPs_44810	contig00055c
MAP0282c	MAPs_44820	contig00055c
MAP0282c	MAPs_07660	contig00015
MAP0284c	MAPs_44840	contig00055c
MAP0285c	MAPs_44850	contig00055c
MAP0286	MAPs_44860	contig00055c
MAP0287	MAPs_44870	contig00055c
MAP0289	MAPs_44880	contig00055c
MAP0290	MAPs_44890	contig00055c
MAP0292	MAPs_44930	contig00055c
MAP0293	MAPs_44940	contig00055c
MAP0294c	MAPs_44950	contig00055c
MAP0295c	MAPs_44960	contig00055c
MAP0296c	MAPs_44970	contig00055c
MAP0297c	MAPs_44980	contig00055c
MAP0298	MAPs_44990	contig00055c
MAP0299c	MAPs_45000	contig00055c
MAP0299c	MAPs_00380	contig00004
MAP0300	MAPs_36970	contig00069c
MAP0301	MAPs_36980	contig00069c
MAP0302c	MAPs_36990	contig00069c
MAP0303c	MAPs_37000	contig00069c
MAP0304c	MAPs_37010	contig00069c
MAP0305c	MAPs_37020	contig00069c
MAP0306c	MAPs_37030	contig00069c
MAP0307c	MAPs_37040	contig00069c
MAP0308c	MAPs_37060	contig00069c
MAP0309c	MAPs_37070	contig00069c
MAP0310c	MAPs_37080	contig00069c
MAP0311c	MAPs_37090	contig00069c
MAP0312	MAPs_37100	contig00069c
MAP0313c	MAPs_37120	contig00048
MAP0315	MAPs_37140	contig00048
MAP0316c	MAPs_37150	contig00048
MAP0317c	MAPs_37160	contig00048
MAP0318	MAPs_37170	contig00048
MAP0319c	MAPs_37180	contig00048
MAP0320	MAPs_37191	contig00048
MAP0320	MAPs_37192	contig00048
MAP0321	MAPs_37210	contig00048
MAP0322c	MAPs_37220	contig00048
MAP0323c	MAPs_37230	contig00048
MAP0324	MAPs_37260	contig00048
MAP0325c	MAPs_37270	contig00048
MAP0326	MAPs_37280	contig00048
MAP0327	MAPs_37290	contig00048
MAP0328	MAPs_37300	contig00048
MAP0329c	MAPs_37310	contig00048
MAP0330	MAPs_37320	contig00048
MAP0331	MAPs_37330	contig00048
MAP0332	MAPs_37340	contig00048
MAP0333	MAPs_37360	contig00048
MAP0334	MAPs_37370	contig00048
MAP0335	MAPs_37380	contig00048
MAP0336c	MAPs_20700	contig00089
MAP0338c	MAPs_00760	contig00150c
MAP0338c	MAPs_00820	contig00150c_2
MAP0339c	MAPs_00541	contig00004
MAP0339c	MAPs_00542	contig00004
MAP0340c	MAPs_00520	contig00004
MAP0341	MAPs_00510	contig00004
MAP0342c	MAPs_00500	contig00004
MAP0343	MAPs_00490	contig00004
MAP0344c	MAPs_00480	contig00004
MAP0345c	MAPs_00470	contig00004
MAP0346c	MAPs_00460	contig00004
MAP0347c	MAPs_00450	contig00004
MAP0348c	MAPs_00440	contig00004
MAP0349	MAPs_00430	contig00004
MAP0350	MAPs_00410	contig00004
MAP0351	MAPs_00400	contig00004
MAP0352c	MAPs_00390	contig00004
MAP0353	MAPs_36960	contig00069c
MAP0354c	MAPs_36950	contig00069c
MAP0355	MAPs_36940	contig00069c
MAP0356c	MAPs_36930	contig00069c
MAP0357	MAPs_36920	contig00069c
MAP0358c	MAPs_36910	contig00069c
MAP0359c	MAPs_36900	contig00069c
MAP0360c	MAPs_36890	contig00069c
MAP0361c	MAPs_36880	contig00069c
MAP0362c	MAPs_36870	contig00069c
MAP0363	MAPs_36860	contig00069c
MAP0364c	MAPs_36850	contig00069c
MAP0365c	MAPs_36840	contig00069c
MAP0366	MAPs_36820	contig00069c
MAP0367	MAPs_36810	contig00069c
MAP0368	MAPs_36800	contig00069c
MAP0369	MAPs_36790	contig00069c
MAP0370	MAPs_36780	contig00069c
MAP0371	MAPs_36770	contig00069c
MAP0372	MAPs_36760	contig00069c
MAP0373	MAPs_36750	contig00069c
MAP0374c	MAPs_36730	contig00069c
MAP0375c	MAPs_36720	contig00069c
MAP0376c	MAPs_36710	contig00069c
MAP0377c	MAPs_36700	contig00069c
MAP0378c	MAPs_36690	contig00069c
MAP0379c	MAPs_36680	contig00069c
MAP0380	MAPs_36670	contig00069c
MAP0381	MAPs_36660	contig00069c
MAP0382c	MAPs_36650	contig00069c
MAP0383	MAPs_36640	contig00069c
MAP0384	MAPs_36630	contig00069c
MAP0385	MAPs_36620	contig00069c
MAP0386c	MAPs_36610	contig00069c
MAP0387	MAPs_36600	contig00069c
MAP0388	MAPs_36590	contig00069c
MAP0389	MAPs_36580	contig00069c
MAP0390c	MAPs_36560	contig00069c
MAP0391c	MAPs_36550	contig00069c
MAP0392c	MAPs_36540	contig00069c
MAP0393	MAPs_36530	contig00069c
MAP0394c	MAPs_36520	contig00069c
MAP0395c	MAPs_36510	contig00069c
MAP0396	MAPs_36490	contig00069c
MAP0397	MAPs_36480	contig00069c
MAP0398c	MAPs_36470	contig00069c
MAP0399c	MAPs_36460	contig00069c
MAP0400	MAPs_36450	contig00069c
MAP0401	MAPs_36440	contig00069c
MAP0402	MAPs_36430	contig00069c
MAP0403	MAPs_36420	contig00069c
MAP0404c	MAPs_36410	contig00069c
MAP0405c	MAPs_36400	contig00069c
MAP0406	MAPs_36390	contig00069c
MAP0407c	MAPs_36380	contig00069c
MAP0408	MAPs_36370	contig00069c
MAP0409	MAPs_36360	contig00069c
MAP0410	MAPs_36350	contig00069c
MAP0411	MAPs_36340	contig00069c
MAP0412	MAPs_36330	contig00069c
MAP0413	MAPs_36320	contig00069c
MAP0414c	MAPs_36310	contig00069c
MAP0415	MAPs_36290	contig00069c
MAP0416	MAPs_36280	contig00069c
MAP0417	MAPs_36270	contig00069c
MAP0418	MAPs_36260	contig00069c
MAP0419	MAPs_36250	contig00069c
MAP0420	MAPs_36240	contig00069c
MAP0421c	MAPs_36220	contig00069c
MAP0422c	MAPs_36210	contig00069c
MAP0423	MAPs_36200	contig00069c
MAP0424	MAPs_36180	contig00068c
MAP0425	MAPs_36170	contig00068c
MAP0426c	MAPs_36160	contig00068c
MAP0427	MAPs_36150	contig00068c
MAP0428	MAPs_13750	contig00212c
MAP0429c	MAPs_36130	contig00001c
MAP0430	MAPs_36120	contig00001c
MAP0431c	MAPs_36110	contig00001c
MAP0432c	MAPs_36100	contig00001c
MAP0433c	MAPs_36090	contig00001c
MAP0434	MAPs_36080	contig00001c
MAP0435c	MAPs_36070	contig00001c
MAP0436	MAPs_36060	contig00001c
MAP0437	MAPs_36050	contig00001c
MAP0438	MAPs_36040	contig00001c
MAP0439	MAPs_36030	contig00001c
MAP0440c	MAPs_36020	contig00001c
MAP0441	MAPs_36010	contig00001c
MAP0442	MAPs_35990	contig00001c
MAP0442	MAPs_36000	contig00001c
MAP0443c	MAPs_35980	contig00001c
MAP0444c	MAPs_35970	contig00001c
MAP0444c	MAPs_46280	contig00127c
MAP0445c	MAPs_35960	contig00001c
MAP0445c	MAPs_12240	contig00099
MAP0446c	MAPs_12260	contig00099
MAP0447	MAPs_12270	contig00099
MAP0448	MAPs_12280	contig00099
MAP0449	MAPs_12290	contig00099
MAP0450	MAPs_12300	contig00099
MAP0451	MAPs_12310	contig00099
MAP0452	MAPs_12320	contig00099
MAP0453	MAPs_12330	contig00099
MAP0454	MAPs_12340	contig00099
MAP0455	MAPs_12350	contig00099
MAP0456	MAPs_12360	contig00099
MAP0457	MAPs_12370	contig00099
MAP0458	MAPs_12380	contig00099
MAP0459	MAPs_12391	contig00099
MAP0459	MAPs_12392	contig00076
MAP0460	MAPs_12410	contig00076
MAP0461	MAPs_12421	contig00076
MAP0461	MAPs_12422	contig00185
MAP0462	MAPs_12440	contig00185
MAP0463	MAPs_12450	contig00185
MAP0464	MAPs_12460	contig00185
MAP0465	MAPs_12470	contig00185
MAP0466c	MAPs_12480	contig00185
MAP0467c	MAPs_12490	contig00185
MAP0468	MAPs_12500	contig00185
MAP0469c	MAPs_12510	contig00185
MAP0470	MAPs_12520	contig00185
MAP0471	MAPs_12530	contig00185
MAP0472c	MAPs_12540	contig00185
MAP0473c	MAPs_12550	contig00185
MAP0474c	MAPs_12560	contig00185
MAP0475	MAPs_12570	contig00185
MAP0476	MAPs_12580	contig00185
MAP0477	MAPs_12590	contig00185
MAP0478	MAPs_12600	contig00185
MAP0479	MAPs_12610	contig00185
MAP0480	MAPs_12620	contig00185
MAP0481c	MAPs_12630	contig00185
MAP0482	MAPs_12640	contig00185
MAP0483	MAPs_12650	contig00185
MAP0484c	MAPs_12660	contig00185
MAP0485c	MAPs_12670	contig00185
MAP0486c	MAPs_12680	contig00185
MAP0487c	MAPs_12690	contig00185
MAP0488c	MAPs_12700	contig00185
MAP0489c	MAPs_12710	contig00185
MAP0490	MAPs_12720	contig00185
MAP0491c	MAPs_12730	contig00185
MAP0492	MAPs_12740	contig00185
MAP0493c	MAPs_12750	contig00185
MAP0494	MAPs_12760	contig00185
MAP0495c	MAPs_12770	contig00185
MAP0496c	MAPs_12780	contig00185
MAP0497	MAPs_12790	contig00185
MAP0498	MAPs_12800	contig00185
MAP0499	MAPs_12810	contig00185
MAP0499	MAPs_20320	contig00197c
MAP0500	MAPs_12820	contig00185
MAP0501	MAPs_12830	contig00185
MAP0502c	MAPs_12840	contig00185
MAP0503c	MAPs_12850	contig00185
MAP0504c	MAPs_12860	contig00185
MAP0505c	MAPs_12870	contig00185
MAP0506c	MAPs_12880	contig00185
MAP0507	MAPs_12890	contig00185
MAP0508	MAPs_12900	contig00185
MAP0509	MAPs_12910	contig00185
MAP0510	MAPs_12920	contig00185
MAP0511c	MAPs_12930	contig00185
MAP0512c	MAPs_12950	contig00105
MAP0513c	MAPs_12960	contig00105
MAP0514c	MAPs_12970	contig00105
MAP0515c	MAPs_12980	contig00105
MAP0516c	MAPs_12990	contig00105
MAP0517	MAPs_13000	contig00105
MAP0518	MAPs_13010	contig00105
MAP0519c	MAPs_13020	contig00105
MAP0520c	MAPs_13030	contig00105
MAP0521c	MAPs_13040	contig00105
MAP0522	MAPs_13050	contig00105
MAP0523	MAPs_13060	contig00105
MAP0524	MAPs_13070	contig00105
MAP0525	MAPs_13080	contig00105
MAP0526	MAPs_13090	contig00105
MAP0527	MAPs_13100	contig00105
MAP0528	MAPs_13110	contig00105
MAP0528	MAPs_17330	contig00126c
MAP0529c	MAPs_13120	contig00105
MAP0530c	MAPs_13130	contig00105
MAP0531	MAPs_13140	contig00105
MAP0532	MAPs_13150	contig00105
MAP0533	MAPs_13160	contig00105
MAP0535	MAPs_13170	contig00105
MAP0536	MAPs_13180	contig00105
MAP0537	MAPs_13190	contig00105
MAP0538c	MAPs_13200	contig00105
MAP0540	MAPs_13220	contig00105
MAP0541c	MAPs_13230	contig00105
MAP0542c	MAPs_13240	contig00105
MAP0543c	MAPs_13250	contig00105
MAP0544c	MAPs_13260	contig00105
MAP0545	MAPs_13270	contig00105
MAP0546c	MAPs_13280	contig00105
MAP0547	MAPs_13290	contig00105
MAP0548c	MAPs_13300	contig00105
MAP0549c	MAPs_13310	contig00105
MAP0550	MAPs_13320	contig00105
MAP0551	MAPs_13330	contig00105
MAP0552	MAPs_13340	contig00105
MAP0553	MAPs_13350	contig00105
MAP0554c	MAPs_13360	contig00105
MAP0556c	MAPs_13380	contig00105
MAP0558c	MAPs_13390	contig00105
MAP0559c	MAPs_13400	contig00105
MAP0560	MAPs_13410	contig00105
MAP0561	MAPs_13420	contig00105
MAP0562	MAPs_13430	contig00105
MAP0563	MAPs_28220	contig00120
MAP0563	MAPs_13440	contig00105
MAP0564	MAPs_13450	contig00105
MAP0565	MAPs_13460	contig00105
MAP0566	MAPs_13470	contig00105
MAP0567	MAPs_13480	contig00105
MAP0568	MAPs_13520	contig00106
MAP0569	MAPs_13530	contig00106
MAP0570	MAPs_13540	contig00106
MAP0571	MAPs_13550	contig00106
MAP0572c	MAPs_13560	contig00106
MAP0573c	MAPs_13570	contig00106
MAP0574	MAPs_13590	contig00106
MAP0575	MAPs_13600	contig00106
MAP0576	MAPs_13610	contig00106
MAP0577	MAPs_13620	contig00106
MAP0578	MAPs_13630	contig00106
MAP0579c	MAPs_13640	contig00106
MAP0580c	MAPs_13650	contig00106
MAP0581c	MAPs_13670	contig00106
MAP0582	MAPs_13680	contig00106
MAP0583	MAPs_13690	contig00106
MAP0584	MAPs_13700	contig00106
MAP0585	MAPs_13710	contig00106
MAP0586c	MAPs_13720	contig00106
MAP0587	MAPs_13730	contig00106
MAP0588	MAPs_13740	contig00106
MAP0591	MAPs_13780	contig00003c
MAP0592	MAPs_13790	contig00003c
MAP0593c	MAPs_13800	contig00003c
MAP0594c	MAPs_13810	contig00003c
MAP0595c	MAPs_13820	contig00003c
MAP0596c	MAPs_13830	contig00003c
MAP0597c	MAPs_13840	contig00003c
MAP0598c	MAPs_13850	contig00003c
MAP0599c	MAPs_13860	contig00003c
MAP0600c	MAPs_13870	contig00003c
MAP0601c	MAPs_13880	contig00003c
MAP0602	MAPs_13890	contig00003c
MAP0603	MAPs_13900	contig00003c
MAP0604	MAPs_13910	contig00003c
MAP0605	MAPs_13920	contig00003c
MAP0606	MAPs_13931	contig00003c
MAP0606	MAPs_13932	contig00081c
MAP0607c	MAPs_13950	contig00081c
MAP0608c	MAPs_13960	contig00081c
MAP0609	MAPs_13970	contig00081c
MAP0610c	MAPs_13980	contig00081c
MAP0611	MAPs_13990	contig00081c
MAP0612	MAPs_14000	contig00081c
MAP0613c	MAPs_14010	contig00081c
MAP0614	MAPs_14020	contig00081c
MAP0615	MAPs_14030	contig00081c
MAP0616c	MAPs_14040	contig00081c
MAP0617	MAPs_14050	contig00081c
MAP0618c	MAPs_14060	contig00081c
MAP0619c	MAPs_14070	contig00081c
MAP0620	MAPs_14080	contig00081c
MAP0621	MAPs_14090	contig00081c
MAP0622c	MAPs_14100	contig00081c
MAP0624	MAPs_14110	contig00081c
MAP0625	MAPs_14120	contig00081c
MAP0626	MAPs_14130	contig00081c
MAP0627c	MAPs_14140	contig00081c
MAP0628c	MAPs_14150	contig00081c
MAP0629c	MAPs_14160	contig00081c
MAP0630c	MAPs_14170	contig00081c
MAP0631c	MAPs_14180	contig00081c
MAP0632	MAPs_14191	contig00081c
MAP0632	MAPs_14192	contig00081c
MAP0633	MAPs_14210	contig00081c
MAP0634c	MAPs_14220	contig00081c
MAP0635	MAPs_14230	contig00081c
MAP0636	MAPs_14240	contig00081c
MAP0637	MAPs_14250	contig00081c
MAP0638	MAPs_14260	contig00081c
MAP0639	MAPs_14270	contig00081c
MAP0640c	MAPs_14280	contig00081c
MAP0641c	MAPs_14290	contig00081c
MAP0642	MAPs_14300	contig00081c
MAP0643c	MAPs_14310	contig00081c
MAP0644c	MAPs_14330	contig00081c
MAP0645c	MAPs_14340	contig00081c
MAP0646c	MAPs_14350	contig00081c
MAP0647c	MAPs_14360	contig00081c
MAP0648c	MAPs_14370	contig00081c
MAP0649	MAPs_14380	contig00081c
MAP0650	MAPs_14390	contig00081c
MAP0651	MAPs_14400	contig00081c
MAP0652	MAPs_14410	contig00081c
MAP0653	MAPs_14420	contig00081c
MAP0654	MAPs_14430	contig00081c
MAP0655c	MAPs_14440	contig00081c
MAP0656c	MAPs_14450	contig00081c
MAP0657c	MAPs_14460	contig00081c
MAP0658c	MAPs_14470	contig00081c
MAP0659c	MAPs_14480	contig00081c
MAP0660	MAPs_14490	contig00081c
MAP0661c	MAPs_14510	contig00081c
MAP0662c	MAPs_14520	contig00081c
MAP0663	MAPs_14530	contig00081c
MAP0664c	MAPs_33120	contig00220c
MAP0665c	MAPs_34100	contig00007c
MAP0666c	MAPs_34090	contig00007c
MAP0667	MAPs_34080	contig00007c
MAP0668	MAPs_34070	contig00007c
MAP0669	MAPs_34040	contig00007c
MAP0670	MAPs_34030	contig00007c
MAP0671	MAPs_34020	contig00007c
MAP0672c	MAPs_34010	contig00007c
MAP0673	MAPs_34000	contig00007c
MAP0674	MAPs_33990	contig00007c
MAP0675	MAPs_33980	contig00007c
MAP0676	MAPs_33970	contig00007c
MAP0677c	MAPs_33960	contig00007c
MAP0678c	MAPs_33950	contig00007c
MAP0679c	MAPs_33940	contig00007c
MAP0680	MAPs_33930	contig00007c
MAP0681	MAPs_33911	contig00024
MAP0681	MAPs_33912	contig00007c
MAP0682	MAPs_33900	contig00024
MAP0683	MAPs_33890	contig00024
MAP0684c	MAPs_33880	contig00024
MAP0685	MAPs_33870	contig00024
MAP0686	MAPs_33860	contig00024
MAP0687	MAPs_33850	contig00024
MAP0688	MAPs_33840	contig00024
MAP0689c	MAPs_33830	contig00024
MAP0690	MAPs_33820	contig00024
MAP0691c	MAPs_33810	contig00024
MAP0692c	MAPs_33800	contig00024
MAP0693	MAPs_33790	contig00024
MAP0694	MAPs_33780	contig00024
MAP0695	MAPs_33770	contig00024
MAP0696	MAPs_33760	contig00024
MAP0697	MAPs_33750	contig00024
MAP0698	MAPs_33740	contig00024
MAP0699	MAPs_33730	contig00024
MAP0700	MAPs_33720	contig00024
MAP0701c	MAPs_33710	contig00024
MAP0702	MAPs_33700	contig00024
MAP0703	MAPs_33690	contig00024
MAP0704	MAPs_33670	contig00024
MAP0705	MAPs_33660	contig00024
MAP0706	MAPs_33650	contig00024
MAP0707	MAPs_33640	contig00024
MAP0708	MAPs_33630	contig00024
MAP0708	MAPs_20730	contig00089
MAP0709	MAPs_33620	contig00024
MAP0710c	MAPs_33610	contig00024
MAP0711c	MAPs_33600	contig00024
MAP0711c	MAPs_20710	contig00089
MAP0712c	MAPs_33590	contig00024
MAP0713	MAPs_33580	contig00024
MAP0714c	MAPs_33570	contig00024
MAP0715c	MAPs_33560	contig00024
MAP0716c	MAPs_33550	contig00024
MAP0717c	MAPs_33540	contig00024
MAP0718c	MAPs_33530	contig00024
MAP0719c	MAPs_33520	contig00024
MAP0719c	MAPs_05120	contig00078
MAP0720c	MAPs_33510	contig00024
MAP0721c	MAPs_33500	contig00024
MAP0722	MAPs_33490	contig00024
MAP0722	MAPs_20610	contig00089
MAP0723	MAPs_33480	contig00024
MAP0724	MAPs_33470	contig00024
MAP0725	MAPs_33460	contig00024
MAP0726	MAPs_33450	contig00024
MAP0727	MAPs_33440	contig00024
MAP0728	MAPs_33420	contig00024
MAP0729c	MAPs_33410	contig00024
MAP0730c	MAPs_33400	contig00024
MAP0731c	MAPs_33390	contig00024
MAP0732c	MAPs_33380	contig00024
MAP0733c	MAPs_33370	contig00024
MAP0733c	MAPs_15900	contig00036c
MAP0735	MAPs_33350	contig00024
MAP0736	MAPs_33340	contig00024
MAP0737	MAPs_33330	contig00024
MAP0738c	MAPs_33320	contig00024
MAP0739	MAPs_33310	contig00024
MAP0740c	MAPs_33300	contig00024
MAP0741c	MAPs_33290	contig00024
MAP0742c	MAPs_33280	contig00024
MAP0743c	MAPs_33270	contig00024
MAP0744c	MAPs_33260	contig00024
MAP0745c	MAPs_33250	contig00024
MAP0746	MAPs_33240	contig00024
MAP0747	MAPs_33221	contig00024
MAP0747	MAPs_33222	contig00024
MAP0748	MAPs_33201	contig00024
MAP0748	MAPs_33202	contig00024
MAP0749c	MAPs_33190	contig00024
MAP0750c	MAPs_33180	contig00024
MAP0751c	MAPs_33170	contig00024
MAP0752c	MAPs_33150	contig00024
MAP0753c	MAPs_33140	contig00024
MAP0754c	MAPs_33110	contig00079
MAP0754c	MAPs_33130	contig00024
MAP0755	MAPs_33100	contig00079
MAP0756	MAPs_33090	contig00079
MAP0756	MAPs_15880	contig00036c
MAP0757	MAPs_33080	contig00079
MAP0758	MAPs_33070	contig00079
MAP0759	MAPs_33060	contig00079
MAP0760	MAPs_33050	contig00079
MAP0761	MAPs_33040	contig00079
MAP0764	MAPs_33020	contig00079
MAP0764	MAPs_15710	contig00036c
MAP0765	MAPs_33010	contig00079
MAP0766c	MAPs_33000	contig00079
MAP0766c	MAPs_15930	contig00036c
MAP0767c	MAPs_32990	contig00079
MAP0768c	MAPs_32980	contig00079
MAP0770c	MAPs_32960	contig00079
MAP0771	MAPs_32950	contig00079
MAP0772	MAPs_32940	contig00079
MAP0773	MAPs_32930	contig00079
MAP0774c	MAPs_32910	contig00079
MAP0774c	MAPs_15920	contig00036c
MAP0775	MAPs_32900	contig00079
MAP0776c	MAPs_32890	contig00079
MAP0777c	MAPs_32880	contig00079
MAP0778	MAPs_32870	contig00079
MAP0779	MAPs_32860	contig00079
MAP0780	MAPs_32850	contig00079
MAP0781	MAPs_32840	contig00079
MAP0782	MAPs_32830	contig00079
MAP0783c	MAPs_32820	contig00079
MAP0784	MAPs_32810	contig00079
MAP0785	MAPs_32800	contig00079
MAP0786	MAPs_32790	contig00079
MAP0787	MAPs_32780	contig00079
MAP0788c	MAPs_32770	contig00079
MAP0789	MAPs_32751	contig00131
MAP0789	MAPs_32752	contig00079
MAP0790	MAPs_32740	contig00131
MAP0791c	MAPs_32730	contig00131
MAP0792c	MAPs_32720	contig00131
MAP0793c	MAPs_32710	contig00131
MAP0794	MAPs_32700	contig00131
MAP0795	MAPs_32690	contig00131
MAP0796c	MAPs_32680	contig00131
MAP0797	MAPs_32670	contig00131
MAP0798	MAPs_32660	contig00131
MAP0799c	MAPs_32650	contig00131
MAP0800c	MAPs_32640	contig00131
MAP0801	MAPs_32630	contig00131
MAP0802	MAPs_32620	contig00131
MAP0803	MAPs_32610	contig00131
MAP0804	MAPs_32600	contig00131
MAP0805c	MAPs_32590	contig00131
MAP0806c	MAPs_32570	contig00131
MAP0807c	MAPs_32560	contig00131
MAP0809c	MAPs_32550	contig00131
MAP0810	MAPs_32540	contig00131
MAP0811	MAPs_32530	contig00131
MAP0812	MAPs_32520	contig00131
MAP0813c	MAPs_32510	contig00131
MAP0814c	MAPs_32500	contig00131
MAP0815c	MAPs_32490	contig00131
MAP0816	MAPs_32480	contig00131
MAP0817c	MAPs_32470	contig00131
MAP0818c	MAPs_32460	contig00131
MAP0819	MAPs_32450	contig00131
MAP0820	MAPs_32440	contig00131
MAP0821	MAPs_32430	contig00131
MAP0822c	MAPs_32420	contig00131
MAP0823c	MAPs_32410	contig00131
MAP0824	MAPs_32400	contig00131
MAP0825	MAPs_32390	contig00131
MAP0826c	MAPs_32380	contig00131
MAP0827c	MAPs_32370	contig00131
MAP0828	MAPs_32360	contig00131
MAP0829	MAPs_32350	contig00131
MAP0830c	MAPs_32340	contig00131
MAP0831c	MAPs_32330	contig00131
MAP0832c	MAPs_18350	contig00028c
MAP0833c	MAPs_32320	contig00138c
MAP0834c	MAPs_32310	contig00138c
MAP0835c	MAPs_32300	contig00138c
MAP0836	MAPs_32290	contig00138c
MAP0837	MAPs_32280	contig00138c
MAP0838c	MAPs_32270	contig00138c
MAP0839c	MAPs_32260	contig00138c
MAP0840	MAPs_32250	contig00138c
MAP0841	MAPs_32240	contig00138c
MAP0842	MAPs_32230	contig00138c
MAP0843	MAPs_32220	contig00138c
MAP0844	MAPs_32210	contig00138c
MAP0845	MAPs_32200	contig00138c
MAP0846	MAPs_32190	contig00138c
MAP0847	MAPs_32180	contig00138c
MAP0848	MAPs_32170	contig00138c
MAP0851	MAPs_32150	contig00065
MAP0854	MAPs_32140	contig00065
MAP0855	MAPs_32130	contig00065
MAP0856c	MAPs_32120	contig00065
MAP0860c	MAPs_32080	contig00065
MAP0862	MAPs_32060	contig00065
MAP0863	MAPs_32050	contig00065
MAP0865	MAPs_32040	contig00065
MAP0866	MAPs_32030	contig00065
MAP0867c	MAPs_32010	contig00098c
MAP0868c	MAPs_32000	contig00098c
MAP0869c	MAPs_31990	contig00098c
MAP0870c	MAPs_31980	contig00098c
MAP0871c	MAPs_31970	contig00098c
MAP0872	MAPs_31960	contig00098c
MAP0873	MAPs_31950	contig00098c
MAP0874	MAPs_31940	contig00098c
MAP0875c	MAPs_31930	contig00098c
MAP0876c	MAPs_31920	contig00098c
MAP0877c	MAPs_31910	contig00098c
MAP0878c	MAPs_31900	contig00098c
MAP0879c	MAPs_31890	contig00098c
MAP0880	MAPs_31880	contig00098c
MAP0881	MAPs_31861	contig00167
MAP0881	MAPs_31862	contig00098c
MAP0882c	MAPs_31850	contig00167
MAP0883	MAPs_31840	contig00167
MAP0884c	MAPs_31830	contig00167
MAP0885c	MAPs_31820	contig00167
MAP0886c	MAPs_31810	contig00167
MAP0887c	MAPs_31800	contig00167
MAP0888	MAPs_31790	contig00167
MAP0889	MAPs_31780	contig00167
MAP0890	MAPs_31770	contig00167
MAP0891c	MAPs_31760	contig00167
MAP0892c	MAPs_31750	contig00167
MAP0893	MAPs_31740	contig00167
MAP0894c	MAPs_31730	contig00167
MAP0895c	MAPs_31720	contig00167
MAP0896	MAPs_31710	contig00167
MAP0897	MAPs_31700	contig00167
MAP0898	MAPs_31690	contig00167
MAP0899c	MAPs_31680	contig00167
MAP0900	MAPs_31670	contig00167
MAP0901	MAPs_31660	contig00167
MAP0902	MAPs_31650	contig00167
MAP0903	MAPs_31640	contig00167
MAP0904	MAPs_31630	contig00167
MAP0905	MAPs_31620	contig00167
MAP0906	MAPs_31610	contig00167
MAP0907	MAPs_31600	contig00167
MAP0908c	MAPs_31590	contig00167
MAP0909c	MAPs_31580	contig00167
MAP0910c	MAPs_31570	contig00167
MAP0911c	MAPs_31560	contig00167
MAP0912c	MAPs_31550	contig00167
MAP0913c	MAPs_31540	contig00167
MAP0914c	MAPs_31530	contig00167
MAP0915	MAPs_31520	contig00167
MAP0916	MAPs_31510	contig00167
MAP0917	MAPs_31500	contig00167
MAP0918	MAPs_31490	contig00167
MAP0919	MAPs_31480	contig00167
MAP0920c	MAPs_31470	contig00167
MAP0921c	MAPs_31460	contig00167
MAP0922c	MAPs_31450	contig00167
MAP0923c	MAPs_31440	contig00167
MAP0924	MAPs_31430	contig00167
MAP0925	MAPs_31420	contig00167
MAP0926	MAPs_31410	contig00167
MAP0927	MAPs_31400	contig00167
MAP0930	MAPs_31350	contig00167
MAP0931	MAPs_31340	contig00167
MAP0932c	MAPs_31330	contig00167
MAP0933	MAPs_31320	contig00167
MAP0934	MAPs_31310	contig00167
MAP0935	MAPs_31300	contig00167
MAP0936	MAPs_31290	contig00167
MAP0936	MAPs_03170	contig00116
MAP0937	MAPs_31280	contig00167
MAP0938	MAPs_31270	contig00167
MAP0939	MAPs_31260	contig00167
MAP0940	MAPs_31250	contig00167
MAP0942	MAPs_31230	contig00167
MAP0943c	MAPs_31220	contig00167
MAP0944	MAPs_31210	contig00167
MAP0945c	MAPs_31200	contig00167
MAP0946c	MAPs_31190	contig00167
MAP0947c	MAPs_31180	contig00167
MAP0948	MAPs_31170	contig00167
MAP0949	MAPs_31151	contig00167
MAP0949	MAPs_31152	contig00167
MAP0950c	MAPs_31140	contig00167
MAP0951	MAPs_31130	contig00167
MAP0952	MAPs_31110	contig00167
MAP0953	MAPs_31100	contig00167
MAP0954	MAPs_31090	contig00167
MAP0955	MAPs_31080	contig00167
MAP0956	MAPs_31070	contig00167
MAP0957c	MAPs_31060	contig00167
MAP0958c	MAPs_31050	contig00167
MAP0959	MAPs_31040	contig00167
MAP0960	MAPs_31030	contig00167
MAP0961c	MAPs_31020	contig00167
MAP0962c	MAPs_31010	contig00167
MAP0963c	MAPs_31000	contig00167
MAP0964c	MAPs_30990	contig00167
MAP0965c	MAPs_30980	contig00167
MAP0966c	MAPs_30970	contig00167
MAP0968	MAPs_30960	contig00167
MAP0969	MAPs_30950	contig00167
MAP0970	MAPs_30940	contig00167
MAP0971	MAPs_30930	contig00167
MAP0972c	MAPs_30910	contig00167
MAP0973	MAPs_30900	contig00167
MAP0974	MAPs_30880	contig00167
MAP0975	MAPs_30870	contig00167
MAP0976	MAPs_30860	contig00167
MAP0977	MAPs_30841	contig00167
MAP0977	MAPs_30842	contig00167
MAP0978c	MAPs_30830	contig00167
MAP0979c	MAPs_30820	contig00167
MAP0980c	MAPs_30810	contig00167
MAP0981c	MAPs_30800	contig00167
MAP0982c	MAPs_30790	contig00167
MAP0983c	MAPs_30780	contig00167
MAP0984c	MAPs_30770	contig00167
MAP0985	MAPs_30750	contig00167
MAP0986c	MAPs_30740	contig00167
MAP0987	MAPs_30730	contig00167
MAP0988	MAPs_30720	contig00167
MAP0989	MAPs_30710	contig00167
MAP0990	MAPs_30700	contig00167
MAP0991	MAPs_30690	contig00167
MAP0992	MAPs_30680	contig00167
MAP0993	MAPs_30670	contig00167
MAP0994	MAPs_30660	contig00167
MAP0995c	MAPs_30650	contig00167
MAP0996c	MAPs_30640	contig00167
MAP0997c	MAPs_30630	contig00167
MAP0999c	MAPs_30620	contig00167
MAP1000c	MAPs_30610	contig00167
MAP1001c	MAPs_30590	contig00167
MAP1002c	MAPs_30580	contig00167
MAP1003c	MAPs_30570	contig00202
MAP1004	MAPs_30550	contig00202
MAP1005	MAPs_30540	contig00202
MAP1006	MAPs_30520	contig00202
MAP1007	MAPs_30510	contig00202
MAP1008	MAPs_30500	contig00202
MAP1009	MAPs_30490	contig00202
MAP1010	MAPs_30480	contig00202
MAP1011	MAPs_30470	contig00202
MAP1012c	MAPs_30460	contig00202
MAP1013c	MAPs_30450	contig00202
MAP1014	MAPs_30440	contig00202
MAP1015	MAPs_30430	contig00202
MAP1016c	MAPs_30420	contig00202
MAP1017c	MAPs_30410	contig00202
MAP1018c	MAPs_30400	contig00202
MAP1019	MAPs_30390	contig00202
MAP1021c	MAPs_30380	contig00202
MAP1022c	MAPs_30370	contig00202
MAP1023	MAPs_30360	contig00202
MAP1024	MAPs_30350	contig00202
MAP1025	MAPs_30340	contig00202
MAP1026	MAPs_30330	contig00202
MAP1027c	MAPs_30320	contig00202
MAP1028c	MAPs_30310	contig00202
MAP1029	MAPs_30300	contig00202
MAP1030	MAPs_30290	contig00202
MAP1031c	MAPs_30280	contig00202
MAP1032c	MAPs_30270	contig00202
MAP1034c	MAPs_30250	contig00042c
MAP1035c	MAPs_30240	contig00042c
MAP1036	MAPs_30230	contig00042c
MAP1037	MAPs_30220	contig00175c
MAP1038	MAPs_30210	contig00175c
MAP1039	MAPs_30200	contig00175c
MAP1040c	MAPs_30190	contig00175c
MAP1041c	MAPs_30180	contig00175c
MAP1042	MAPs_30170	contig00175c
MAP1043	MAPs_30160	contig00175c
MAP1044	MAPs_30150	contig00175c
MAP1045	MAPs_30140	contig00175c
MAP1046	MAPs_30130	contig00175c
MAP1047	MAPs_30120	contig00175c
MAP1049c	MAPs_30110	contig00175c
MAP1050c	MAPs_30100	contig00175c
MAP1051	MAPs_30090	contig00175c
MAP1052	MAPs_30080	contig00175c
MAP1053	MAPs_30070	contig00175c
MAP1054	MAPs_30060	contig00175c
MAP1055c	MAPs_30050	contig00175c
MAP1056	MAPs_30040	contig00175c
MAP1057c	MAPs_30030	contig00175c
MAP1058	MAPs_30020	contig00175c
MAP1059	MAPs_30010	contig00175c
MAP1060c	MAPs_30000	contig00175c
MAP1061c	MAPs_29990	contig00175c
MAP1062c	MAPs_29980	contig00175c
MAP1063	MAPs_29970	contig00175c
MAP1065	MAPs_29940	contig00175c
MAP1066	MAPs_29930	contig00175c
MAP1067c	MAPs_29920	contig00175c
MAP1068	MAPs_29910	contig00175c
MAP1069	MAPs_29900	contig00175c
MAP1070c	MAPs_29890	contig00175c
MAP1071c	MAPs_29880	contig00175c
MAP1072	MAPs_29870	contig00175c
MAP1073	MAPs_29860	contig00175c
MAP1074c	MAPs_29850	contig00175c
MAP1076	MAPs_29840	contig00175c
MAP1077	MAPs_29830	contig00175c
MAP1078	MAPs_29820	contig00175c
MAP1079	MAPs_29810	contig00175c
MAP1080	MAPs_29800	contig00175c
MAP1081	MAPs_29790	contig00175c
MAP1082c	MAPs_29780	contig00175c
MAP1083c	MAPs_29770	contig00175c
MAP1084c	MAPs_29760	contig00175c
MAP1085	MAPs_29750	contig00175c
MAP1086	MAPs_29740	contig00175c
MAP1088	MAPs_29730	contig00175c
MAP1089	MAPs_29720	contig00175c
MAP1090	MAPs_29710	contig00175c
MAP1091	MAPs_29700	contig00010
MAP1092	MAPs_29690	contig00010
MAP1093	MAPs_29680	contig00010
MAP1094	MAPs_29670	contig00010
MAP1095c	MAPs_29660	contig00010
MAP1096	MAPs_29650	contig00010
MAP1097	MAPs_29640	contig00010
MAP1098	MAPs_29630	contig00010
MAP1099	MAPs_29620	contig00010
MAP1100	MAPs_29610	contig00010
MAP1101	MAPs_29590	contig00010
MAP1102c	MAPs_29580	contig00010
MAP1103c	MAPs_29570	contig00010
MAP1104c	MAPs_29560	contig00010
MAP1105	MAPs_29550	contig00010
MAP1106	MAPs_29540	contig00010
MAP1108	MAPs_29530	contig00010
MAP1109	MAPs_29520	contig00010
MAP1110	MAPs_29510	contig00010
MAP1111	MAPs_29500	contig00010
MAP1112c	MAPs_29490	contig00010
MAP1113c	MAPs_29000	contig00102c
MAP1113c	MAPs_29480	contig00010
MAP1114	MAPs_28990	contig00102c
MAP1115	MAPs_28980	contig00102c
MAP1116	MAPs_28970	contig00102c
MAP1117	MAPs_28960	contig00102c
MAP1118	MAPs_28950	contig00102c
MAP1119	MAPs_28940	contig00102c
MAP1120	MAPs_28930	contig00102c
MAP1121c	MAPs_28920	contig00102c
MAP1122	MAPs_28910	contig00102c
MAP1123	MAPs_28900	contig00102c
MAP1124	MAPs_28890	contig00102c
MAP1125	MAPs_28880	contig00102c
MAP1126	MAPs_28870	contig00102c
MAP1127c	MAPs_28860	contig00102c
MAP1128c	MAPs_28850	contig00102c
MAP1129	MAPs_28840	contig00102c
MAP1130	MAPs_28830	contig00102c
MAP1131	MAPs_28820	contig00102c
MAP1132c	MAPs_28810	contig00102c
MAP1133	MAPs_28800	contig00102c
MAP1134	MAPs_28790	contig00102c
MAP1135	MAPs_28780	contig00102c
MAP1136	MAPs_28770	contig00102c
MAP1137c	MAPs_28760	contig00102c
MAP1138c	MAPs_28750	contig00102c
MAP1139	MAPs_28740	contig00102c
MAP1140	MAPs_28730	contig00102c
MAP1141	MAPs_28720	contig00102c
MAP1142	MAPs_28710	contig00102c
MAP1143c	MAPs_28700	contig00102c
MAP1144c	MAPs_28681	contig00102c
MAP1144c	MAPs_28682	contig00102c
MAP1145c	MAPs_28670	contig00102c
MAP1146	MAPs_28660	contig00102c
MAP1147	MAPs_28650	contig00102c
MAP1148	MAPs_28640	contig00102c
MAP1149	MAPs_28630	contig00102c
MAP1152	MAPs_16780	contig00126c
MAP1153	MAPs_16790	contig00126c
MAP1155	MAPs_16800	contig00126c
MAP1156	MAPs_16810	contig00126c
MAP1157c	MAPs_16820	contig00126c
MAP1158c	MAPs_16830	contig00126c
MAP1159c	MAPs_16840	contig00126c
MAP1160c	MAPs_16850	contig00126c
MAP1161	MAPs_16860	contig00126c
MAP1162	MAPs_16870	contig00126c
MAP1163	MAPs_16880	contig00126c
MAP1164	MAPs_16890	contig00126c
MAP1165	MAPs_16900	contig00126c
MAP1166	MAPs_16910	contig00126c
MAP1167	MAPs_16920	contig00126c
MAP1168c	MAPs_16930	contig00126c
MAP1169	MAPs_16940	contig00126c
MAP1170	MAPs_16950	contig00126c
MAP1171	MAPs_16960	contig00126c
MAP1172c	MAPs_16970	contig00126c
MAP1173c	MAPs_16980	contig00126c
MAP1174c	MAPs_16990	contig00126c
MAP1175c	MAPs_17000	contig00126c
MAP1176c	MAPs_17010	contig00126c
MAP1177c	MAPs_17020	contig00126c
MAP1178c	MAPs_17030	contig00126c
MAP1179	MAPs_17040	contig00126c
MAP1180c	MAPs_17050	contig00126c
MAP1181	MAPs_17060	contig00126c
MAP1182c	MAPs_17070	contig00126c
MAP1183c	MAPs_17080	contig00126c
MAP1184c	MAPs_17090	contig00126c
MAP1185c	MAPs_17100	contig00126c
MAP1186	MAPs_17110	contig00126c
MAP1187	MAPs_17120	contig00126c
MAP1188	MAPs_17130	contig00126c
MAP1189	MAPs_17140	contig00126c
MAP1190	MAPs_17150	contig00126c
MAP1191	MAPs_17160	contig00126c
MAP1192	MAPs_17170	contig00126c
MAP1193c	MAPs_17180	contig00126c
MAP1194c	MAPs_17190	contig00126c
MAP1195c	MAPs_17200	contig00126c
MAP1196	MAPs_17210	contig00126c
MAP1197	MAPs_17220	contig00126c
MAP1198	MAPs_17230	contig00126c
MAP1199	MAPs_17240	contig00126c
MAP1200c	MAPs_17250	contig00126c
MAP1201c	MAPs_17260	contig00126c
MAP1202	MAPs_17270	contig00126c
MAP1203	MAPs_17280	contig00126c
MAP1204	MAPs_17290	contig00126c
MAP1205	MAPs_17300	contig00126c
MAP1206	MAPs_17310	contig00126c
MAP1207	MAPs_17320	contig00126c
MAP1209	MAPs_17350	contig00126c
MAP1210	MAPs_17360	contig00126c
MAP1211	MAPs_17370	contig00126c
MAP1212c	MAPs_17380	contig00126c
MAP1213	MAPs_17390	contig00126c
MAP1214	MAPs_17400	contig00126c
MAP1215	MAPs_17410	contig00126c
MAP1216c	MAPs_17420	contig00126c
MAP1217c	MAPs_17430	contig00126c
MAP1218c	MAPs_17440	contig00126c
MAP1219c	MAPs_17450	contig00126c
MAP1220c	MAPs_17460	contig00126c
MAP1221	MAPs_17470	contig00126c
MAP1222	MAPs_17480	contig00126c
MAP1223c	MAPs_17490	contig00126c
MAP1224c	MAPs_17500	contig00126c
MAP1225	MAPs_17510	contig00126c
MAP1226	MAPs_17520	contig00126c
MAP1227	MAPs_17530	contig00126c
MAP1228	MAPs_17540	contig00126c
MAP1229	MAPs_17550	contig00126c
MAP1230	MAPs_17561	contig00126c
MAP1230	MAPs_17562	contig00126c
MAP1231	MAPs_17720	contig00133c
MAP1232	MAPs_17730	contig00133c
MAP1233	MAPs_17740	contig00133c
MAP1234	MAPs_17750	contig00133c
MAP1235	MAPs_17760	contig00133c
MAP1236c	MAPs_17770	contig00133c
MAP1237c	MAPs_16150	contig00036c
MAP1237c	MAPs_17780	contig00133c
MAP1238c	MAPs_17790	contig00133c
MAP1239c	MAPs_17800	contig00133c
MAP1240c	MAPs_17810	contig00133c
MAP1241c	MAPs_17820	contig00133c
MAP1242	MAPs_17830	contig00133c
MAP1243	MAPs_17840	contig00133c
MAP1244	MAPs_17851	contig00133c
MAP1244	MAPs_17852	contig00073c
MAP1245	MAPs_17880	contig00073c
MAP1246	MAPs_17900	contig00101c
MAP1247	MAPs_17910	contig00101c
MAP1248	MAPs_17920	contig00101c
MAP1249c	MAPs_17930	contig00101c
MAP1250	MAPs_17940	contig00101c
MAP1251	MAPs_17950	contig00101c
MAP1252c	MAPs_17960	contig00101c
MAP1253c	MAPs_17970	contig00101c
MAP1255	MAPs_18001	contig00101c
MAP1255	MAPs_18002	contig00101c
MAP1256	MAPs_18020	contig00101c
MAP1257	MAPs_18030	contig00101c
MAP1258c	MAPs_18040	contig00017c
MAP1259	MAPs_18050	contig00017c
MAP1260	MAPs_18060	contig00017c
MAP1261	MAPs_18070	contig00017c
MAP1262	MAPs_18080	contig00017c
MAP1263	MAPs_18090	contig00017c
MAP1264	MAPs_18100	contig00017c
MAP1265	MAPs_18110	contig00017c
MAP1266c	MAPs_18120	contig00017c
MAP1267	MAPs_18130	contig00017c
MAP1268c	MAPs_18150	contig00017c
MAP1269c	MAPs_18160	contig00017c
MAP1270c	MAPs_18170	contig00017c
MAP1271c	MAPs_18180	contig00017c
MAP1272c	MAPs_18190	contig00017c
MAP1273c	MAPs_18200	contig00017c
MAP1274	MAPs_18210	contig00017c
MAP1275	MAPs_18220	contig00017c
MAP1276	MAPs_18230	contig00017c
MAP1277	MAPs_18240	contig00017c
MAP1278c	MAPs_18250	contig00017c
MAP1279c	MAPs_18260	contig00017c
MAP1280c	MAPs_18270	contig00017c
MAP1281c	MAPs_18280	contig00017c
MAP1282c	MAPs_18290	contig00017c
MAP1283	MAPs_18310	contig00017c
MAP1284	MAPs_18320	contig00017c
MAP1285	MAPs_18330	contig00017c
MAP1286c	MAPs_18340	contig00017c
MAP1288c	MAPs_18360	contig00118
MAP1289	MAPs_18370	contig00118
MAP1290	MAPs_18380	contig00118
MAP1291	MAPs_18390	contig00118
MAP1292c	MAPs_18400	contig00118
MAP1293	MAPs_18410	contig00118
MAP1294	MAPs_18420	contig00118
MAP1295	MAPs_18430	contig00118
MAP1296	MAPs_18440	contig00118
MAP1297	MAPs_18450	contig00118
MAP1298	MAPs_18460	contig00118
MAP1299	MAPs_18470	contig00118
MAP1300	MAPs_18480	contig00118
MAP1301	MAPs_18490	contig00118
MAP1302c	MAPs_18500	contig00118
MAP1303	MAPs_18510	contig00118
MAP1304	MAPs_18520	contig00118
MAP1305	MAPs_18530	contig00118
MAP1306	MAPs_18540	contig00118
MAP1307	MAPs_18550	contig00118
MAP1308	MAPs_18560	contig00118
MAP1309	MAPs_18570	contig00118
MAP1310	MAPs_18580	contig00118
MAP1311	MAPs_18590	contig00118
MAP1312	MAPs_18600	contig00118
MAP1313c	MAPs_18610	contig00118
MAP1314c	MAPs_18620	contig00118
MAP1315c	MAPs_18630	contig00118
MAP1316c	MAPs_18640	contig00118
MAP1317c	MAPs_18650	contig00118
MAP1318c	MAPs_18660	contig00118
MAP1319	MAPs_18680	contig00110
MAP1320c	MAPs_18690	contig00110
MAP1321c	MAPs_18700	contig00110
MAP1322	MAPs_18710	contig00110
MAP1323	MAPs_18720	contig00110
MAP1324	MAPs_18730	contig00110
MAP1325	MAPs_18740	contig00110
MAP1326	MAPs_18750	contig00110
MAP1327c	MAPs_18760	contig00110
MAP1328c	MAPs_18770	contig00110
MAP1329c	MAPs_18780	contig00110
MAP1330c	MAPs_18790	contig00110
MAP1331c	MAPs_18800	contig00110
MAP1332	MAPs_18810	contig00110
MAP1333	MAPs_18830	contig00110
MAP1334	MAPs_18840	contig00110
MAP1335	MAPs_18850	contig00110
MAP1336	MAPs_18860	contig00110
MAP1337c	MAPs_18870	contig00110
MAP1338c	MAPs_18880	contig00110
MAP1339	MAPs_18890	contig00110
MAP1340c	MAPs_18900	contig00110
MAP1341	MAPs_18910	contig00110
MAP1342c	MAPs_18920	contig00110
MAP1343	MAPs_18930	contig00110
MAP1344	MAPs_18940	contig00110
MAP1345	MAPs_18950	contig00110
MAP1346c	MAPs_18960	contig00110
MAP1348c	MAPs_18980	contig00110
MAP1349c	MAPs_18990	contig00110
MAP1350c	MAPs_19010	contig00110
MAP1351c	MAPs_19020	contig00110
MAP1352	MAPs_19030	contig00110
MAP1353	MAPs_19040	contig00110
MAP1354	MAPs_19050	contig00110
MAP1355	MAPs_19060	contig00110
MAP1356c	MAPs_46180	contig00127c
MAP1356c	MAPs_19070	contig00110
MAP1357	MAPs_19080	contig00110
MAP1358	MAPs_19090	contig00110
MAP1359	MAPs_19100	contig00110
MAP1360	MAPs_19110	contig00110
MAP1361	MAPs_19120	contig00110
MAP1362	MAPs_19130	contig00110
MAP1363	MAPs_19140	contig00110
MAP1364	MAPs_19150	contig00110
MAP1365	MAPs_19160	contig00110
MAP1366	MAPs_19170	contig00110
MAP1367	MAPs_19180	contig00110
MAP1368	MAPs_19190	contig00110
MAP1369	MAPs_19200	contig00110
MAP1370	MAPs_19210	contig00110
MAP1371	MAPs_19220	contig00110
MAP1372	MAPs_19230	contig00110
MAP1373c	MAPs_19240	contig00110
MAP1374c	MAPs_19250	contig00110
MAP1375c	MAPs_19260	contig00110
MAP1376c	MAPs_19270	contig00110
MAP1377	MAPs_19280	contig00110
MAP1378	MAPs_19290	contig00110
MAP1379	MAPs_19300	contig00110
MAP1380	MAPs_19310	contig00110
MAP1381	MAPs_19320	contig00110
MAP1382c	MAPs_19330	contig00110
MAP1383c	MAPs_19340	contig00110
MAP1384c	MAPs_19350	contig00110
MAP1385c	MAPs_19360	contig00110
MAP1386c	MAPs_19370	contig00110
MAP1387c	MAPs_19380	contig00110
MAP1388	MAPs_19390	contig00110
MAP1389	MAPs_19400	contig00110
MAP1390	MAPs_19410	contig00110
MAP1391c	MAPs_19420	contig00110
MAP1392c	MAPs_19430	contig00110
MAP1393c	MAPs_19440	contig00110
MAP1394c	MAPs_19450	contig00110
MAP1395	MAPs_19460	contig00110
MAP1396	MAPs_19470	contig00110
MAP1397	MAPs_19480	contig00110
MAP1398	MAPs_19490	contig00110
MAP1399	MAPs_19500	contig00110
MAP1400	MAPs_19510	contig00110
MAP1401	MAPs_19520	contig00110
MAP1402	MAPs_19530	contig00110
MAP1403	MAPs_19540	contig00110
MAP1404	MAPs_19550	contig00110
MAP1405	MAPs_19560	contig00110
MAP1406	MAPs_19570	contig00110
MAP1407	MAPs_19580	contig00110
MAP1408	MAPs_19590	contig00110
MAP1409c	MAPs_19600	contig00110
MAP1410	MAPs_19610	contig00110
MAP1411	MAPs_19620	contig00110
MAP1412	MAPs_19630	contig00110
MAP1413	MAPs_19640	contig00110
MAP1414	MAPs_19650	contig00110
MAP1415	MAPs_19660	contig00110
MAP1416c	MAPs_19680	contig00110
MAP1417c	MAPs_19690	contig00110
MAP1418c	MAPs_19700	contig00110
MAP1419	MAPs_19710	contig00110
MAP1420	MAPs_00240	contig00094
MAP1420	MAPs_00650	contig00146
MAP1420	MAPs_19720	contig00110
MAP1420	MAPs_19740	contig00064c
MAP1420	MAPs_20070	contig00018
MAP1421	MAPs_20080	contig00018
MAP1422	MAPs_20090	contig00018
MAP1423	MAPs_20100	contig00018
MAP1424c	MAPs_20110	contig00018
MAP1425c	MAPs_20120	contig00018
MAP1426c	MAPs_20130	contig00018
MAP1427	MAPs_20140	contig00018
MAP1428c	MAPs_20151	contig00018
MAP1428c	MAPs_20152	contig00018
MAP1429	MAPs_20170	contig00018
MAP1430c	MAPs_20180	contig00018
MAP1431	MAPs_20190	contig00018
MAP1438c	MAPs_20200	contig00023c
MAP1439c	MAPs_20210	contig00023c
MAP1440c	MAPs_20220	contig00023c
MAP1441	MAPs_20240	contig00095c
MAP1442	MAPs_20250	contig00095c
MAP1443c	MAPs_20260	contig00095c
MAP1444c	MAPs_20270	contig00095c
MAP1445c	MAPs_20280	contig00095c
MAP1446c	MAPs_20291	contig00095c
MAP1446c	MAPs_20292	contig00197c
MAP1447c	MAPs_20310	contig00197c
MAP1448c	MAPs_20330	contig00197c
MAP1449c	MAPs_20340	contig00197c
MAP1450c	MAPs_20350	contig00197c
MAP1451	MAPs_20360	contig00197c
MAP1452c	MAPs_20370	contig00197c
MAP1453c	MAPs_20380	contig00197c
MAP1454	MAPs_20400	contig00197c
MAP1455c	MAPs_20410	contig00197c
MAP1456	MAPs_20420	contig00197c
MAP1457	MAPs_00860	contig00223
MAP1457	MAPs_20431	contig00197c
MAP1457	MAPs_20432	contig183c
MAP1458	MAPs_20460	contig183c
MAP1459	MAPs_20470	contig183c
MAP1460	MAPs_20480	contig183c
MAP1461	MAPs_20490	contig183c
MAP1462	MAPs_20500	contig183c
MAP1463	MAPs_20530	contig183c
MAP1464	MAPs_20540	contig183c
MAP1466c	MAPs_20780	contig00011
MAP1467c	MAPs_20790	contig00011
MAP1468c	MAPs_20800	contig00011
MAP1469c	MAPs_20810	contig00011
MAP1470c	MAPs_20820	contig00011
MAP1471	MAPs_20830	contig00011
MAP1472c	MAPs_20840	contig00011
MAP1473c	MAPs_20850	contig00011
MAP1474c	MAPs_20860	contig00011
MAP1475	MAPs_20870	contig00011
MAP1476c	MAPs_20880	contig00011
MAP1477c	MAPs_20890	contig00011
MAP1478	MAPs_20900	contig00011
MAP1479c	MAPs_20910	contig00011
MAP1480	MAPs_20920	contig00011
MAP1481c	MAPs_20930	contig00011
MAP1482	MAPs_20940	contig00011
MAP1483c	MAPs_20950	contig00011
MAP1484c	MAPs_20960	contig00011
MAP1492	MAPs_20970	contig00011
MAP1493c	MAPs_20980	contig00011
MAP1494	MAPs_20990	contig00011
MAP1495	MAPs_21000	contig00011
MAP1496c	MAPs_21010	contig00011
MAP1497c	MAPs_21020	contig00011
MAP1498c	MAPs_21030	contig00011
MAP1499c	MAPs_21040	contig00011
MAP1500c	MAPs_21050	contig00011
MAP1501	MAPs_21060	contig00011
MAP1502	MAPs_21070	contig00011
MAP1503c	MAPs_21080	contig00011
MAP1504	MAPs_21090	contig00011
MAP1505	MAPs_21100	contig00011
MAP1506	MAPs_21120	contig00011
MAP1507	MAPs_21130	contig00011
MAP1508	MAPs_00360	contig00111
MAP1509	MAPs_21140	contig00129c
MAP1510	MAPs_21150	contig00129c
MAP1511	MAPs_21160	contig00129c
MAP1512	MAPs_21170	contig00129c
MAP1513	MAPs_21180	contig00129c
MAP1514	MAPs_21200	contig00129c
MAP1515	MAPs_16170	contig00036c
MAP1515	MAPs_21210	contig00129c
MAP1516	MAPs_21220	contig00129c
MAP1517	MAPs_21230	contig00129c
MAP1518	MAPs_21240	contig00129c
MAP1519	MAPs_21250	contig00129c
MAP1520	MAPs_21260	contig00129c
MAP1521	MAPs_21280	contig00129c
MAP1522	MAPs_21290	contig00129c
MAP1523	MAPs_21300	contig00129c
MAP1524	MAPs_21310	contig00129c
MAP1525	MAPs_21320	contig00129c
MAP1526	MAPs_21330	contig00129c
MAP1527c	MAPs_21340	contig00129c
MAP1528	MAPs_21350	contig00129c
MAP1529	MAPs_21360	contig00129c
MAP1530	MAPs_21370	contig00129c
MAP1531c	MAPs_21380	contig00129c
MAP1532	MAPs_21390	contig00129c
MAP1533	MAPs_21400	contig00129c
MAP1534	MAPs_21410	contig00129c
MAP1535	MAPs_21420	contig00129c
MAP1536	MAPs_21430	contig00129c
MAP1537	MAPs_21440	contig00129c
MAP1538	MAPs_21450	contig00129c
MAP1539	MAPs_21460	contig00129c
MAP1540	MAPs_21470	contig00129c
MAP1541	MAPs_21480	contig00129c
MAP1542	MAPs_21490	contig00129c
MAP1543	MAPs_21500	contig00129c
MAP1545	MAPs_21520	contig00129c
MAP1546c	MAPs_21530	contig00129c
MAP1547c	MAPs_21540	contig00129c
MAP1548c	MAPs_21550	contig00129c
MAP1549c	MAPs_21560	contig00129c
MAP1550c	MAPs_21570	contig00129c
MAP1551c	MAPs_21580	contig00129c
MAP1553c	MAPs_21600	contig00129c
MAP1554c	MAPs_21611	contig00129c
MAP1554c	MAPs_21612	contig00129c
MAP1555c	MAPs_21630	contig00129c
MAP1556c	MAPs_21640	contig00129c
MAP1557c	MAPs_21650	contig00129c
MAP1558c	MAPs_21660	contig00129c
MAP1559c	MAPs_21670	contig00129c
MAP1560	MAPs_21680	contig00129c
MAP1561c	MAPs_21690	contig00129c
MAP1562c	MAPs_21700	contig00129c
MAP1563c	MAPs_21710	contig00129c
MAP1564c	MAPs_21720	contig00129c
MAP1565	MAPs_21730	contig00129c
MAP1566	MAPs_21740	contig00129c
MAP1567	MAPs_21750	contig00129c
MAP1568	MAPs_21760	contig00129c
MAP1569	MAPs_21770	contig00129c
MAP1570	MAPs_21780	contig00022c
MAP1571	MAPs_21790	contig00022c
MAP1572c	MAPs_21800	contig00022c
MAP1573c	MAPs_21820	contig00022c
MAP1574c	MAPs_21830	contig00022c
MAP1575c	MAPs_21840	contig00022c
MAP1576	MAPs_21850	contig00022c
MAP1577	MAPs_21860	contig00022c
MAP1578	MAPs_21870	contig00022c
MAP1579c	MAPs_21880	contig00022c
MAP1580c	MAPs_21890	contig00022c
MAP1581c	MAPs_21900	contig00022c
MAP1582c	MAPs_21910	contig00022c
MAP1583c	MAPs_21920	contig00022c
MAP1584c	MAPs_21930	contig00022c
MAP1585c	MAPs_21940	contig00022c
MAP1586	MAPs_21950	contig00022c
MAP1587c	MAPs_21960	contig00022c
MAP1588c	MAPs_21970	contig00022c
MAP1589c	MAPs_21980	contig00022c
MAP1590	MAPs_21990	contig00022c
MAP1591	MAPs_22000	contig00022c
MAP1592	MAPs_22010	contig00022c
MAP1593	MAPs_22020	contig00022c
MAP1594c	MAPs_22030	contig00022c
MAP1595	MAPs_22040	contig00022c
MAP1596	MAPs_22050	contig00022c
MAP1597	MAPs_22060	contig00022c
MAP1598	MAPs_22070	contig00022c
MAP1599	MAPs_22080	contig00022c
MAP1600	MAPs_22090	contig00022c
MAP1601	MAPs_22110	contig00022c
MAP1602c	MAPs_22120	contig00022c
MAP1603c	MAPs_22130	contig00022c
MAP1604c	MAPs_22140	contig00022c
MAP1605c	MAPs_22150	contig00022c
MAP1606c	MAPs_22160	contig00022c
MAP1607c	MAPs_22170	contig00022c
MAP1608c	MAPs_22180	contig00022c
MAP1609c	MAPs_22190	contig00022c
MAP1611	MAPs_22200	contig00022c
MAP1612c	MAPs_22210	contig00022c
MAP1613c	MAPs_22220	contig00022c
MAP1614c	MAPs_22230	contig00022c
MAP1615	MAPs_22240	contig00022c
MAP1616	MAPs_22250	contig00022c
MAP1617	MAPs_22260	contig00022c
MAP1618c	MAPs_22270	contig00022c
MAP1619	MAPs_00630	contig00139
MAP1619	MAPs_22280	contig00022c
MAP1619	MAPs_22410	contig00144
MAP1620	MAPs_22421	contig00144
MAP1620	MAPs_22422	contig00033
MAP1621	MAPs_22440	contig00033
MAP1622c	MAPs_22450	contig00033
MAP1623c	MAPs_22460	contig00033
MAP1624	MAPs_22470	contig00033
MAP1625	MAPs_22480	contig00033
MAP1626c	MAPs_22490	contig00033
MAP1627	MAPs_22500	contig00033
MAP1628	MAPs_22510	contig00033
MAP1629c	MAPs_22520	contig00033
MAP1630c	MAPs_22530	contig00033
MAP1631c	MAPs_22540	contig00033
MAP1632c	MAPs_22550	contig00033
MAP1633c	MAPs_22560	contig00033
MAP1634	MAPs_22580	contig00033
MAP1635c	MAPs_22590	contig00033
MAP1636c	MAPs_22600	contig00033
MAP1637c	MAPs_22610	contig00033
MAP1638c	MAPs_22620	contig00033
MAP1639c	MAPs_22630	contig00033
MAP1640c	MAPs_22640	contig00033
MAP1641c	MAPs_22650	contig00033
MAP1642	MAPs_22660	contig00033
MAP1643	MAPs_22670	contig00033
MAP1645	MAPs_22680	contig00033
MAP1646c	MAPs_22690	contig00033
MAP1647	MAPs_22700	contig00033
MAP1648	MAPs_22710	contig00033
MAP1649c	MAPs_22720	contig00033
MAP1650	MAPs_22730	contig00033
MAP1651c	MAPs_22740	contig00033
MAP1652c	MAPs_22750	contig00033
MAP1653	MAPs_22760	contig00033
MAP1654c	MAPs_22770	contig00033
MAP1655c	MAPs_22780	contig00033
MAP1656	MAPs_22790	contig00033
MAP1657	MAPs_22800	contig00033
MAP1658	MAPs_22810	contig00033
MAP1659	MAPs_22830	contig00033
MAP1660	MAPs_22840	contig00033
MAP1661c	MAPs_22850	contig00033
MAP1662c	MAPs_22870	contig00033
MAP1663	MAPs_22880	contig00033
MAP1664c	MAPs_22890	contig00033
MAP1665c	MAPs_22900	contig00033
MAP1666c	MAPs_22910	contig00033
MAP1667	MAPs_22920	contig00033
MAP1668c	MAPs_22930	contig00033
MAP1669c	MAPs_22940	contig00033
MAP1670c	MAPs_22950	contig00033
MAP1671	MAPs_22960	contig00033
MAP1672	MAPs_22970	contig00033
MAP1673c	MAPs_22980	contig00033
MAP1674c	MAPs_22990	contig00033
MAP1676	MAPs_23000	contig00033
MAP1677	MAPs_23010	contig00033
MAP1678	MAPs_23020	contig00033
MAP1679c	MAPs_23040	contig00033
MAP1680c	MAPs_23050	contig00033
MAP1681c	MAPs_23060	contig00033
MAP1682c	MAPs_23070	contig00033
MAP1683c	MAPs_23080	contig00033
MAP1684	MAPs_23090	contig00033
MAP1685	MAPs_23100	contig00033
MAP1686	MAPs_23110	contig00033
MAP1688	MAPs_23170	contig00033
MAP1689	MAPs_23180	contig00033
MAP1690c	MAPs_23190	contig00033
MAP1691c	MAPs_23200	contig00033
MAP1692	MAPs_23210	contig00033
MAP1693c	MAPs_23220	contig00033
MAP1694	MAPs_16160	contig00036c
MAP1694	MAPs_23230	contig00033
MAP1695c	MAPs_23240	contig00033
MAP1696c	MAPs_23250	contig00033
MAP1697	MAPs_16090	contig00036c
MAP1697	MAPs_23260	contig00033
MAP1698c	MAPs_23270	contig00033
MAP1699	MAPs_23280	contig00033
MAP1700c	MAPs_23290	contig00033
MAP1701c	MAPs_23300	contig00033
MAP1702c	MAPs_23310	contig00033
MAP1703c	MAPs_23330	contig00033
MAP1704c	MAPs_23340	contig00033
MAP1705c	MAPs_23350	contig00033
MAP1706	MAPs_23360	contig00033
MAP1707	MAPs_23370	contig00033
MAP1708	MAPs_23380	contig00033
MAP1709c	MAPs_23390	contig00033
MAP1710	MAPs_23400	contig00033
MAP1711c	MAPs_23410	contig00033
MAP1712	MAPs_23420	contig00033
MAP1713	MAPs_23430	contig00033
MAP1714	MAPs_23440	contig00033
MAP1715	MAPs_23450	contig00033
MAP1716	MAPs_23460	contig00033
MAP1717	MAPs_23470	contig00033
MAP1718c	MAPs_23480	contig00033
MAP1719c	MAPs_23490	contig00033
MAP1720	MAPs_23500	contig00033
MAP1721c	MAPs_23531	contig00033
MAP1721c	MAPs_23532	contig00182
MAP1723	MAPs_23550	contig00031c
MAP1724c	MAPs_23560	contig00031c
MAP1725c	MAPs_23570	contig00031c
MAP1726c	MAPs_23580	contig00031c
MAP1727	MAPs_23590	contig00031c
MAP1745c	MAPs_23600	contig00031c
MAP1746c	MAPs_23610	contig00031c
MAP1747c	MAPs_23620	contig00031c
MAP1748c	MAPs_23630	contig00031c
MAP1749	MAPs_23640	contig00031c
MAP1750	MAPs_23650	contig00031c
MAP1751	MAPs_23660	contig00031c
MAP1752c	MAPs_23670	contig00031c
MAP1753	MAPs_23680	contig00031c
MAP1754c	MAPs_23690	contig00031c
MAP1755c	MAPs_23700	contig00031c
MAP1756c	MAPs_23710	contig00031c
MAP1757c	MAPs_23720	contig00031c
MAP1758c	MAPs_23730	contig00031c
MAP1759c	MAPs_23740	contig00031c
MAP1760c	MAPs_23751	contig00031c
MAP1760c	MAPs_23752	contig00096
MAP1761c	MAPs_23770	contig00096
MAP1762c	MAPs_23780	contig00096
MAP1763c	MAPs_23790	contig00096
MAP1764	MAPs_23800	contig00096
MAP1765c	MAPs_23810	contig00096
MAP1766c	MAPs_23821	contig00096
MAP1766c	MAPs_23822	contig00177c
MAP1767c	MAPs_23840	contig00177c
MAP1768c	MAPs_23850	contig00177c
MAP1769c	MAPs_23860	contig00177c
MAP1770c	MAPs_23870	contig00177c
MAP1772	MAPs_23880	contig00016c
MAP1773c	MAPs_23890	contig00016c
MAP1774c	MAPs_23900	contig00016c
MAP1775	MAPs_23910	contig00016c
MAP1776c	MAPs_23920	contig00016c
MAP1777c	MAPs_23930	contig00016c
MAP1778c	MAPs_23940	contig00016c
MAP1779c	MAPs_23950	contig00016c
MAP1780c	MAPs_23960	contig00016c
MAP1781	MAPs_23970	contig00016c
MAP1782c	MAPs_23980	contig00016c
MAP1783	MAPs_23990	contig00016c
MAP1784c	MAPs_24000	contig00016c
MAP1786c	MAPs_24010	contig00016c
MAP1787c	MAPs_24020	contig00016c
MAP1788	MAPs_24030	contig00016c
MAP1789	MAPs_24040	contig00016c
MAP1790	MAPs_24060	contig00016c
MAP1791	MAPs_24070	contig00016c
MAP1792	MAPs_24090	contig00016c
MAP1794	MAPs_24100	contig00163c
MAP1795c	MAPs_24110	contig00163c
MAP1796c	MAPs_24440	contig00113
MAP1796c	MAPs_00560	contig00124
MAP1796c	MAPs_24121	contig00163c
MAP1796c	MAPs_24122	contig00070
MAP1796c	MAPs_24123	contig00077c
MAP1797c	MAPs_24450	contig00113
MAP1798	MAPs_24460	contig00113
MAP1799c	MAPs_24470	contig00113
MAP1800c	MAPs_24480	contig00113
MAP1801c	MAPs_24490	contig00113
MAP1802c	MAPs_24500	contig00113
MAP1803	MAPs_24510	contig00113
MAP1804c	MAPs_24521	contig00113
MAP1804c	MAPs_24522	contig00052c
MAP1805c	MAPs_24540	contig00052c
MAP1806c	MAPs_24550	contig00052c
MAP1807c	MAPs_24560	contig00052c
MAP1808c	MAPs_24570	contig00052c
MAP1809c	MAPs_24580	contig00052c
MAP1810	MAPs_24590	contig00052c
MAP1811	MAPs_24600	contig00052c
MAP1812	MAPs_24610	contig00052c
MAP1813c	MAPs_24620	contig00052c
MAP1814	MAPs_24630	contig00052c
MAP1815c	MAPs_24640	contig00052c
MAP1816c	MAPs_24650	contig00052c
MAP1817c	MAPs_24660	contig00052c
MAP1818c	MAPs_24670	contig00052c
MAP1819c	MAPs_24680	contig00052c
MAP1820	MAPs_24690	contig00052c
MAP1821c	MAPs_24710	contig00052c
MAP1822c	MAPs_24720	contig00052c
MAP1823c	MAPs_24730	contig00052c
MAP1825	MAPs_24750	contig00155c
MAP1826c	MAPs_24760	contig00155c
MAP1827c	MAPs_24770	contig00155c
MAP1828c	MAPs_24780	contig00155c
MAP1829c	MAPs_24790	contig00155c
MAP1830c	MAPs_24800	contig00155c
MAP1831c	MAPs_24810	contig00155c
MAP1832c	MAPs_24821	contig00155c
MAP1832c	MAPs_24822	contig00169
MAP1833c	MAPs_24840	contig00169
MAP1834c	MAPs_24850	contig00169
MAP1835c	MAPs_24860	contig00169
MAP1836c	MAPs_24870	contig00169
MAP1837c	MAPs_24880	contig00169
MAP1838	MAPs_24890	contig00169
MAP1840	MAPs_24910	contig00169
MAP1841	MAPs_24920	contig00169
MAP1842c	MAPs_24930	contig00169
MAP1843	MAPs_24940	contig00169
MAP1844c	MAPs_24950	contig00169
MAP1845c	MAPs_24960	contig00169
MAP1846c	MAPs_24970	contig00169
MAP1847c	MAPs_24980	contig00169
MAP1848c	MAPs_24990	contig00169
MAP1849	MAPs_25000	contig00169
MAP1850	MAPs_25010	contig00169
MAP1851	MAPs_25020	contig00169
MAP1852	MAPs_25030	contig00169
MAP1853	MAPs_25040	contig00169
MAP1854	MAPs_25050	contig00169
MAP1855	MAPs_25060	contig00169
MAP1856	MAPs_25070	contig00169
MAP1857	MAPs_25080	contig00169
MAP1858	MAPs_25090	contig00169
MAP1859c	MAPs_25100	contig00169
MAP1860	MAPs_25110	contig00169
MAP1861c	MAPs_25120	contig00169
MAP1864c	MAPs_25150	contig00169
MAP1865c	MAPs_25160	contig00169
MAP1866c	MAPs_25170	contig00169
MAP1867c	MAPs_25180	contig00169
MAP1868c	MAPs_25190	contig00169
MAP1870c	MAPs_25200	contig00169
MAP1872c	MAPs_25210	contig00169
MAP1873c	MAPs_25220	contig00169
MAP1874c	MAPs_25230	contig00169
MAP1875c	MAPs_25240	contig00169
MAP1876c	MAPs_25250	contig00169
MAP1877c	MAPs_25260	contig00169
MAP1878c	MAPs_25270	contig00169
MAP1879c	MAPs_25290	contig00093c
MAP1880c	MAPs_25300	contig00093c
MAP1881	MAPs_25320	contig00093c
MAP1882	MAPs_25330	contig00093c
MAP1883	MAPs_25340	contig00093c
MAP1884c	MAPs_25351	contig00093c
MAP1884c	MAPs_25352	contig00020
MAP1885c	MAPs_25370	contig00020
MAP1886c	MAPs_25380	contig00020
MAP1887	MAPs_25410	contig00020
MAP1888c	MAPs_25420	contig00020
MAP1889c	MAPs_25430	contig00020
MAP1890c	MAPs_25440	contig00020
MAP1891c	MAPs_25450	contig00057
MAP1892c	MAPs_25460	contig00057
MAP1893c	MAPs_25470	contig00057
MAP1894c	MAPs_25480	contig00057
MAP1896c	MAPs_25500	contig00057
MAP1897c	MAPs_25510	contig00057
MAP1898c	MAPs_25520	contig00057
MAP1899c	MAPs_25530	contig00057
MAP1900c	MAPs_25540	contig00057
MAP1901c	MAPs_25550	contig00057
MAP1902c	MAPs_25560	contig00057
MAP1903c	MAPs_25570	contig00057
MAP1904c	MAPs_25580	contig00057
MAP1905c	MAPs_25590	contig00057
MAP1906c	MAPs_25600	contig00057
MAP1907c	MAPs_25610	contig00057
MAP1908	MAPs_25620	contig00057
MAP1909	MAPs_25630	contig00057
MAP1910c	MAPs_25640	contig00057
MAP1911	MAPs_25650	contig00057
MAP1912	MAPs_25660	contig00057
MAP1913c	MAPs_25670	contig00057
MAP1914	MAPs_25680	contig00057
MAP1915	MAPs_25690	contig00057
MAP1916c	MAPs_25700	contig00057
MAP1917c	MAPs_25710	contig00057
MAP1918c	MAPs_25720	contig00057
MAP1919	MAPs_25740	contig00097
MAP1920c	MAPs_25750	contig00097
MAP1921c	MAPs_25760	contig00097
MAP1922c	MAPs_25770	contig00097
MAP1923c	MAPs_25780	contig00097
MAP1924c	MAPs_25790	contig00097
MAP1925	MAPs_25800	contig00097
MAP1926c	MAPs_25810	contig00097
MAP1927c	MAPs_25821	contig00097
MAP1927c	MAPs_25822	contig00097
MAP1928c	MAPs_25840	contig00097
MAP1930	MAPs_25850	contig00097
MAP1931c	MAPs_25860	contig00097
MAP1932	MAPs_25870	contig00097
MAP1933	MAPs_25880	contig00097
MAP1934	MAPs_25890	contig00097
MAP1935	MAPs_25900	contig00097
MAP1936c	MAPs_25910	contig00097
MAP1937c	MAPs_25920	contig00097
MAP1938c	MAPs_25930	contig00097
MAP1939c	MAPs_25940	contig00097
MAP1940c	MAPs_25950	contig00097
MAP1941	MAPs_25960	contig00097
MAP1942c	MAPs_25970	contig00097
MAP1943	MAPs_25980	contig00097
MAP1944c	MAPs_25990	contig00097
MAP1945c	MAPs_26000	contig00097
MAP1946	MAPs_26010	contig00097
MAP1947	MAPs_26020	contig00097
MAP1948	MAPs_26030	contig00097
MAP1949	MAPs_26040	contig00097
MAP1950c	MAPs_26050	contig00097
MAP1951c	MAPs_26060	contig00097
MAP1952c	MAPs_26070	contig00050c
MAP1953	MAPs_26470	contig00044
MAP1954c	MAPs_26480	contig00044
MAP1955c	MAPs_26500	contig00044
MAP1956	MAPs_26510	contig00044
MAP1957	MAPs_26520	contig00044
MAP1958	MAPs_26530	contig00044
MAP1959	MAPs_26540	contig00044
MAP1960	MAPs_26550	contig00044
MAP1961c	MAPs_26560	contig00044
MAP1962	MAPs_26570	contig00044
MAP1963c	MAPs_26580	contig00044
MAP1964c	MAPs_26590	contig00044
MAP1965c	MAPs_26600	contig00044
MAP1966c	MAPs_26610	contig00044
MAP1967c	MAPs_26620	contig00044
MAP1968c	MAPs_26630	contig00044
MAP1969c	MAPs_26640	contig00044
MAP1970	MAPs_26650	contig00044
MAP1971	MAPs_26660	contig00044
MAP1972c	MAPs_26670	contig00044
MAP1973	MAPs_26680	contig00044
MAP1974	MAPs_26690	contig00044
MAP1976	MAPs_26710	contig00044
MAP1977c	MAPs_26720	contig00044
MAP1978	MAPs_26730	contig00044
MAP1979	MAPs_26740	contig00044
MAP1980c	MAPs_26760	contig00044
MAP1981c	MAPs_26770	contig00044
MAP1982c	MAPs_26780	contig00044
MAP1983c	MAPs_26790	contig00044
MAP1984	MAPs_26800	contig00044
MAP1985	MAPs_26811	contig00044
MAP1985	MAPs_26812	contig00044
MAP1986	MAPs_26830	contig00044
MAP1987c	MAPs_26840	contig00044
MAP1988	MAPs_26850	contig00044
MAP1989c	MAPs_26860	contig00044
MAP1991c	MAPs_26890	contig00044
MAP1992c	MAPs_26900	contig00044
MAP1993c	MAPs_26910	contig00044
MAP1994	MAPs_26920	contig00044
MAP1995	MAPs_26930	contig00044
MAP1996	MAPs_26940	contig00044
MAP1997	MAPs_26950	contig00044
MAP1998	MAPs_26961	contig00044
MAP1998	MAPs_26962	contig00067
MAP1999	MAPs_26980	contig00067
MAP1999	MAPs_00610	contig00130
MAP2000	MAPs_26990	contig00071
MAP2001c	MAPs_27000	contig00071
MAP2002c	MAPs_27010	contig00071
MAP2003c	MAPs_27020	contig00071
MAP2004	MAPs_27030	contig00071
MAP2005	MAPs_27040	contig00071
MAP2006c	MAPs_27060	contig00071
MAP2007c	MAPs_27070	contig00071
MAP2008	MAPs_27080	contig00071
MAP2009	MAPs_27090	contig00071
MAP2010	MAPs_27100	contig00071
MAP2011	MAPs_27110	contig00071
MAP2012c	MAPs_27120	contig00071
MAP2013c	MAPs_27130	contig00071
MAP2014	MAPs_27140	contig00071
MAP2015	MAPs_27150	contig00071
MAP2016	MAPs_27160	contig00071
MAP2017	MAPs_27170	contig00071
MAP2018c	MAPs_27180	contig00071
MAP2019c	MAPs_27190	contig00071
MAP2020	MAPs_27200	contig00071
MAP2021c	MAPs_27210	contig00071
MAP2022	MAPs_27220	contig00071
MAP2023c	MAPs_27230	contig00071
MAP2024c	MAPs_27240	contig00071
MAP2025c	MAPs_27250	contig00071
MAP2026	MAPs_27260	contig00071
MAP2027c	MAPs_27270	contig00071
MAP2028c	MAPs_27280	contig00071
MAP2029c	MAPs_27290	contig00071
MAP2030	MAPs_27300	contig00071
MAP2031c	MAPs_27310	contig00071
MAP2032c	MAPs_27320	contig00071
MAP2033	MAPs_27330	contig00071
[truncated: 2,701 more rows]
