# Supplementary material for: Genome sequencing of ovine isolates of Mycobacterium avium subspecies paratuberculosis offers insights into host association
Source: BMC Genomics. 2012 Mar 12;13:89. doi: 10.1186/1471-2164-13-89 (PMC3337245; doi:10.1186/1471-2164-13-89)
Supplement: Additional file 4 — Table S4. MAP S397 genes that are absent in MAP K-10. [file 1471-2164-13-89-S4.XLSX]

## Sheet: Table S4
Table S4. MAP S397 genes that are absent or partially absent in MAP K-10 using BLASTn analysis
Score	E-Value	HSP-Len	%-Ident	%-Simil	Query-Name	Description	Q-Len	Q-Begin	Q-End	Hit-Name	H-Len	H-Begin	H-End	H-Description	Present in MAH 104?
0	99	0	0	0	MAPs_02640	hypothetical protein	171	0	0	-No-Hit-	0	0	0	No Matching Hit found	No
0	99	0	0	0	MAPs_02730	Glutathione peroxidase( EC:1.11.1.9 )	483	0	0	-No-Hit-	0	0	0	No Matching Hit found	Yes
0	99	0	0	0	MAPs_02740	hypothetical protein	537	0	0	-No-Hit-	0	0	0	No Matching Hit found	Yes
0	99	0	0	0	MAPs_13370	hypothetical protein	189	0	0	-No-Hit-	0	0	0	No Matching Hit found	No
0	99	0	0	0	MAPs_13510	hypothetical protein	82	0	0	-No-Hit-	0	0	0	No Matching Hit found	No
0	99	0	0	0	MAPs_14500	hypothetical protein	126	0	0	-No-Hit-	0	0	0	No Matching Hit found	No
0	99	0	0	0	MAPs_15870	Phosphotransferase enzyme family.	1053	0	0	-No-Hit-	0	0	0	No Matching Hit found	No
0	99	0	0	0	MAPs_15890	Predicted nucleic-acid-binding protein containing a Zn-ribbon	414	0	0	-No-Hit-	0	0	0	No Matching Hit found	No
0	99	0	0	0	MAPs_15940	Pyridoxamine 5''-phosphate oxidase.	333	0	0	-No-Hit-	0	0	0	No Matching Hit found	Yes, partial
0	99	0	0	0	MAPs_15950	Transcriptional regulator	711	0	0	-No-Hit-	0	0	0	No Matching Hit found	No
0	99	0	0	0	MAPs_15961	Short-chain dehydrogenases of various substrate specificities	414	0	0	-No-Hit-	0	0	0	No Matching Hit found	Yes
0	99	0	0	0	MAPs_15962	hypothetical protein	465	0	0	-No-Hit-	0	0	0	No Matching Hit found	Yes
0	99	0	0	0	MAPs_15980	Transcriptional regulator	594	0	0	-No-Hit-	0	0	0	No Matching Hit found	Yes
0	99	0	0	0	MAPs_15990	Putative intracellular protease/amidase	687	0	0	-No-Hit-	0	0	0	No Matching Hit found	Yes
0	99	0	0	0	MAPs_16000	hypothetical protein	120	0	0	-No-Hit-	0	0	0	No Matching Hit found	Yes
0	99	0	0	0	MAPs_16010	hypothetical protein	315	0	0	-No-Hit-	0	0	0	No Matching Hit found	Yes
0	99	0	0	0	MAPs_16020	hypothetical protein	93	0	0	-No-Hit-	0	0	0	No Matching Hit found	Yes
0	99	0	0	0	MAPs_16030	Transcription elongation factor	468	0	0	-No-Hit-	0	0	0	No Matching Hit found	Yes
0	99	0	0	0	MAPs_16040	Transcription elongation factor	534	0	0	-No-Hit-	0	0	0	No Matching Hit found	Yes
0	99	0	0	0	MAPs_16050	hypothetical protein	633	0	0	-No-Hit-	0	0	0	No Matching Hit found	Yes
0	99	0	0	0	MAPs_16060	Regulator of polyketide synthase expression	1521	0	0	-No-Hit-	0	0	0	No Matching Hit found	Yes
0	99	0	0	0	MAPs_16080	hypothetical protein	192	0	0	-No-Hit-	0	0	0	No Matching Hit found	Yes
0	99	0	0	0	MAPs_16100	diguanylate cyclase (GGDEF) domain	1080	0	0	-No-Hit-	0	0	0	No Matching Hit found	Yes
0	99	0	0	0	MAPs_16110	Ferredoxin	192	0	0	-No-Hit-	0	0	0	No Matching Hit found	Yes
0	99	0	0	0	MAPs_16130	hypothetical protein	1257	0	0	-No-Hit-	0	0	0	No Matching Hit found	Yes
0	99	0	0	0	MAPs_16180	phospho-2-dehydro-3-deoxyheptonate aldolase( EC:2.5.1.54 )	1050	0	0	-No-Hit-	0	0	0	No Matching Hit found	Yes, partial
0	99	0	0	0	MAPs_17580	Nucleoside-diphosphate-sugar epimerases( EC:5.1.3.2 )	1062	0	0	-No-Hit-	0	0	0	No Matching Hit found	Yes
0	99	0	0	0	MAPs_17590	hypothetical protein	1107	0	0	-No-Hit-	0	0	0	No Matching Hit found	Yes, partial
0	99	0	0	0	MAPs_17600	hypothetical protein	144	0	0	-No-Hit-	0	0	0	No Matching Hit found	Yes
0	99	0	0	0	MAPs_17610	Macrocin-O-methyltransferase (TylF).( EC:2.1.1.101 )	828	0	0	-No-Hit-	0	0	0	No Matching Hit found	Yes
0	99	0	0	0	MAPs_17640	hypothetical protein	214	0	0	-No-Hit-	0	0	0	No Matching Hit found	Yes
0	99	0	0	0	MAPs_17650	Macrocin-O-methyltransferase (TylF).( EC:2.1.1.101 )	801	0	0	-No-Hit-	0	0	0	No Matching Hit found	Yes
0	99	0	0	0	MAPs_17660	Macrocin-O-methyltransferase (TylF).( EC:2.1.1.101 )	804	0	0	-No-Hit-	0	0	0	No Matching Hit found	Yes
0	99	0	0	0	MAPs_17670	Short-chain dehydrogenases of various substrate specificities	780	0	0	-No-Hit-	0	0	0	No Matching Hit found	Yes
0	99	0	0	0	MAPs_17690	hypothetical protein	957	0	0	-No-Hit-	0	0	0	No Matching Hit found	No
0	99	0	0	0	MAPs_20550	hypothetical protein	117	0	0	-No-Hit-	0	0	0	No Matching Hit found	Yes, partial
0	99	0	0	0	MAPs_20560	Sulfite oxidase and related enzymes	1278	0	0	-No-Hit-	0	0	0	No Matching Hit found	Yes, partial
0	99	0	0	0	MAPs_20570	hypothetical protein	519	0	0	-No-Hit-	0	0	0	No Matching Hit found	Yes
0	99	0	0	0	MAPs_20590	Ribulose-5-phosphate 4-epimerase and related epimerases and aldolases	774	0	0	-No-Hit-	0	0	0	No Matching Hit found	Yes
0	99	0	0	0	MAPs_20600	hypothetical protein	111	0	0	-No-Hit-	0	0	0	No Matching Hit found	Yes
0	99	0	0	0	MAPs_20620	Transcriptional regulator	528	0	0	-No-Hit-	0	0	0	No Matching Hit found	Yes
0	99	0	0	0	MAPs_20660	Methylase involved in ubiquinone/menaquinone biosynthesis( EC:2.1.1.- )	666	0	0	-No-Hit-	0	0	0	No Matching Hit found	Yes
0	99	0	0	0	MAPs_20670	Predicted dehydrogenases and related proteins	1011	0	0	-No-Hit-	0	0	0	No Matching Hit found	Yes
0	99	0	0	0	MAPs_20680	hypothetical protein	609	0	0	-No-Hit-	0	0	0	No Matching Hit found	Yes, partial
0	99	0	0	0	MAPs_20720	Enoyl-CoA hydratase/carnithine racemase	969	0	0	-No-Hit-	0	0	0	No Matching Hit found	Yes
0	99	0	0	0	MAPs_20751	hypothetical protein	873	0	0	-No-Hit-	0	0	0	No Matching Hit found	Yes
0	99	0	0	0	MAPs_20752	hypothetical protein	414	0	0	-No-Hit-	0	0	0	No Matching Hit found	Yes
0	99	0	0	0	MAPs_20770	Excalibur calcium-binding domain.	210	0	0	-No-Hit-	0	0	0	No Matching Hit found	Yes
0	99	0	0	0	MAPs_22100	hypothetical protein	105	0	0	-No-Hit-	0	0	0	No Matching Hit found	No
0	99	0	0	0	MAPs_24380	hypothetical protein	99	0	0	-No-Hit-	0	0	0	No Matching Hit found	No
0	99	0	0	0	MAPs_26460	hypothetical protein	138	0	0	-No-Hit-	0	0	0	No Matching Hit found	No
0	99	0	0	0	MAPs_27770	hypothetical protein	156	0	0	-No-Hit-	0	0	0	No Matching Hit found	No
0	99	0	0	0	MAPs_38880	hypothetical protein	178	0	0	-No-Hit-	0	0	0	No Matching Hit found	No
0	99	0	0	0	MAPs_44910	Transcriptional regulator	657	0	0	-No-Hit-	0	0	0	No Matching Hit found	Yes
0	99	0	0	0	MAPs_46170	Short-chain dehydrogenase involved in D-alanine esterification of lipoteichoic acid and wall teichoic acid (D-alanine transfer protein)	765	0	0	-No-Hit-	0	0	0	No Matching Hit found	Yes
0	99	0	0	0	MAPs_46190	Transcriptional regulator	594	0	0	-No-Hit-	0	0	0	No Matching Hit found	Yes
0	99	0	0	0	MAPs_46200	Adenylate cyclase, family 3 (some proteins contain HAMP domain)	1386	0	0	-No-Hit-	0	0	0	No Matching Hit found	Yes
0	99	0	0	0	MAPs_46210	Methylase involved in ubiquinone/menaquinone biosynthesis	747	0	0	-No-Hit-	0	0	0	No Matching Hit found	Yes
0	99	0	0	0	MAPs_46220	Polyketide cyclase / dehydrase and lipid transport.	744	0	0	-No-Hit-	0	0	0	No Matching Hit found	Yes
0	99	0	0	0	MAPs_46230	hypothetical protein	198	0	0	-No-Hit-	0	0	0	No Matching Hit found	Yes
0	99	0	0	0	MAPs_46241	hypothetical protein	483	0	0	-No-Hit-	0	0	0	No Matching Hit found	Yes
0	99	0	0	0	MAPs_46242	hypothetical protein	300	0	0	-No-Hit-	0	0	0	No Matching Hit found	Yes
0	99	0	0	0	MAPs_46260	Predicted membrane protein	765	0	0	-No-Hit-	0	0	0	No Matching Hit found	Yes
0	99	0	0	0	MAPs_46270	Transcriptional regulator	867	0	0	-No-Hit-	0	0	0	No Matching Hit found	Yes, partial
0	99	0	0	0	MAPs_46290	SnoaL-like polyketide cyclase.	417	0	0	-No-Hit-	0	0	0	No Matching Hit found	Yes
0	99	0	0	0	MAPs_46300	Short-chain dehydrogenases of various substrate specificities	819	0	0	-No-Hit-	0	0	0	No Matching Hit found	Yes
0	99	0	0	0	MAPs_46310	Ca2+/Na+ antiporter	1284	0	0	-No-Hit-	0	0	0	No Matching Hit found	Yes
0	99	0	0	0	MAPs_46320	Dehydrogenases with different specificities (related to short-chain alcohol dehydrogenases)	798	0	0	-No-Hit-	0	0	0	No Matching Hit found	Yes
0	99	0	0	0	MAPs_46340	Pyridoxamine 5''-phosphate oxidase.	561	0	0	-No-Hit-	0	0	0	No Matching Hit found	Yes
0	99	0	0	0	MAPs_46350	Polyketide cyclase / dehydrase and lipid transport.	471	0	0	-No-Hit-	0	0	0	No Matching Hit found	Yes
Genes partially present in K-10:
68	5e-33	68	1	1	MAPs_42880	hypothetical protein	70	3	70	MAP_K10_revised_genome	4832580	4231932	4231999	MAP_K10_revised_genome
321	0	321	1	1	MAPs_10170	hypothetical protein	384	64	384	MAP_K10_revised_genome	4832580	1197344	1197664	MAP_K10_revised_genome
185	1e-102	185	1	1	MAPs_01340	hypothetical protein	288	104	288	MAP_K10_revised_genome	4832580	411319	411503	MAP_K10_revised_genome
151	8e-82	151	1	1	MAPs_08020	hypothetical protein	327	105	255	MAP_K10_revised_genome	4832580	1010886	1010736	MAP_K10_revised_genome
259	1e-146	259	1	1	MAPs_37050	hypothetical protein	519	107	365	MAP_K10_revised_genome	4832580	3881741	3881999	MAP_K10_revised_genome
96	5e-49	96	1	1	MAPs_36230	helicase/secretion neighborhood TadE-like protein	294	118	213	MAP_K10_revised_genome	4832580	3766642	3766547	MAP_K10_revised_genome
228	1e-127	232	1	1	MAPs_26140	Uncharacterized protein, homolog of Cu resistance protein CopC	507	122	353	MAP_K10_revised_genome	4832580	4020957	4021188	MAP_K10_revised_genome
153	5e-83	153	1	1	MAPs_04281	hypothetical protein	294	142	294	MAP_K10_revised_genome	4832580	642281	642433	MAP_K10_revised_genome
183	1e-100	183	1	1	MAPs_02750	diguanylate cyclase (GGDEF) domain	948	168	350	MAP_K10_revised_genome	4832580	556949	556767	MAP_K10_revised_genome
743	0	759	1	1	MAPs_06020	1-acyl-sn-glycerol-3-phosphate acyltransferase( EC:2.3.1.51 )	945	188	945	MAP_K10_revised_genome	4832580	807277	808035	MAP_K10_revised_genome
297	1e-169	297	1	1	MAPs_44260	Interferon-induced transmembrane protein.	489	190	486	MAP_K10_revised_genome	4832580	156416	156712	MAP_K10_revised_genome
750	0	750	1	1	MAPs_25490	Cell division septal protein	945	196	945	MAP_K10_revised_genome	4832580	2118786	2119535	MAP_K10_revised_genome
178	8e-98	178	1	1	MAPs_38080	hypothetical protein	405	228	405	MAP_K10_revised_genome	4832580	4693635	4693812	MAP_K10_revised_genome
285	1e-161	285	1	1	MAPs_01410	hypothetical protein	534	250	534	MAP_K10_revised_genome	4832580	420804	421088	MAP_K10_revised_genome
593	0	597	1	1	MAPs_17710	Glycosyltransferases involved in cell wall biogenesis	855	259	855	MAP_K10_revised_genome	4832580	2918298	2917702	MAP_K10_revised_genome
289	1e-164	289	1	1	MAPs_11540	hypothetical protein	597	309	597	MAP_K10_revised_genome	4832580	1343462	1343174	MAP_K10_revised_genome
137	3e-73	137	1	1	MAPs_00680	Transcriptional regulator	576	440	576	MAP_K10_revised_genome	4832580	325747	325883	MAP_K10_revised_genome
77	6e-38	77	1	1	MAPs_00730	hypothetical protein	159	1	77	MAP_K10_revised_genome	4832580	332619	332543	MAP_K10_revised_genome
505	0	505	1	1	MAPs_03140	ADP-heptose:LPS heptosyltransferase	966	1	505	MAP_K10_revised_genome	4832580	599272	598768	MAP_K10_revised_genome
173	6e-95	173	1	1	MAPs_05780	Tryptophan-rich sensory protein (mitochondrial benzodiazepine receptor homolog)	330	1	173	MAP_K10_revised_genome	4832580	783551	783379	MAP_K10_revised_genome
91	4e-46	95	0.99	0.99	MAPs_07050	Predicted endonuclease distantly related to archaeal Holliday junction resolvase	234	1	95	MAP_K10_revised_genome	4832580	913348	913442	MAP_K10_revised_genome
221	1e-123	221	1	1	MAPs_09130	hypothetical protein	303	1	221	MAP_K10_revised_genome	4832580	1109420	1109200	MAP_K10_revised_genome
185	1e-102	185	1	1	MAPs_12090	hypothetical protein	201	1	185	MAP_K10_revised_genome	4832580	1408658	1408474	MAP_K10_revised_genome
805	0	805	1	1	MAPs_15340	ComEC/Rec2-related protein	1542	1	805	MAP_K10_revised_genome	4832580	1735071	1735875	MAP_K10_revised_genome
94	4e-48	98	0.99	0.99	MAPs_16530	hypothetical protein	159	1	98	MAP_K10_revised_genome	4832580	4098027	4098124	MAP_K10_revised_genome
429	0	429	1	1	MAPs_31240	Alkylated DNA repair protein	618	1	429	MAP_K10_revised_genome	4832580	3240300	3240728	MAP_K10_revised_genome
138	3e-74	138	1	1	MAPs_33680	Ferredoxin	195	1	138	MAP_K10_revised_genome	4832580	3484322	3484185	MAP_K10_revised_genome
59	4e-27	59	1	1	MAPs_42390	hypothetical protein	189	1	59	MAP_K10_revised_genome	4832580	4274361	4274303	MAP_K10_revised_genome
68	1e-32	68	1	1	MAPs_47060	ribosomal protein L34, bacterial type	144	1	68	MAP_K10_revised_genome	4832580	4831975	4831908	MAP_K10_revised_genome
