# Supplementary material for: Genome sequencing of ovine isolates of Mycobacterium avium subspecies paratuberculosis offers insights into host association
Source: BMC Genomics. 2012 Mar 12;13:89. doi: 10.1186/1471-2164-13-89 (PMC3337245; doi:10.1186/1471-2164-13-89)
Supplement: Additional file 5 — Table S5. MAP K-10 genes that are absent in MAP S397. All supplemental tables are in Excel format. [file 1471-2164-13-89-S5.XLS]

## Sheet: Table S5
Table S5. MAP K-10 genes that are absent in S397
Number	ORF	Start	End	Size	Rv homolog	Gene	Description	Class	Cat1	Cat2	Cat3
1	MAP1432	1564255	1565745	1490	Rv1128c	-----	REP-family protein	IV.B.2	Other		REP13E12 family
2	MAP1433c	1565742	1567487	1745	Rv3537	-----	3-oxosteroid 1-dehydrogenase	I.B.7	Small-molecule metabolism	Energy Metabolism	Miscellaneous oxidoreductases and oxygenases
3	MAP1434	1567583	1568701	1118	Rv3526	-----	putative phthalate oxygenase	I.B.7	Small-molecule metabolism	Energy Metabolism	Miscellaneous oxidoreductases and oxygenases
4	MAP1435	1569096	1569809	713		-----	Short chain dehydrogenase	V	Conserved hypotheticals
5	MAP1436c	1569916	1570698	782	SCD66.05,		putative oxidoreductase	I.B.7	Small-molecule metabolism	Energy Metabolism	Miscellaneous oxidoreductases and oxygenases
6	MAP1437c	1570719	1571705	986			hypothetical protein	VI	Unknowns
7	MAP1438c	1571838	1572821	983	Rv1399c	lipH	probable lipase	II.B.5	Macromolecule metabolism	Degradation of macromolecules	Esterases and lipases
8	MAP1484c	1624930	1626315	1385	Rv3161c	-----	putative dioxygenasesdiooxygenases	V	Conserved hypotheticals
9	MAP1485c	1626606	1627856	1250	Rv0214		acyl-CoA synthase	I.A.3	Small-molecule metabolism	Degradation	Fatty acids
10	MAP1486c	1627866	1628738	872	Rv0456c		enoyl-CoA hydratase/isomerase superfamily	I.A.3	Small-molecule metabolism	Degradation	Fatty acids
11	MAP1487c	1629019	1630029	1010	Rv2496c		pyruvate dehydrogenase E1 component [beta] subunit	I.B.2	Small-molecule metabolism	Energy Metabolism	Pyruvate dehydrogenase
12	MAP1488c	1630041	1631033	992	Rv2497c		pyruvate dehydrogenase E1 component [alpha] subunit	I.B.2	Small-molecule metabolism	Energy Metabolism	Pyruvate dehydrogenase
13	MAP1489c	1631038	1631910	872	Rv2750	-----	putative dehydrogenase	I.B.7	Small-molecule metabolism	Energy Metabolism	Miscellaneous oxidoreductases and oxygenases
14	MAP1490	1632173	1633054	881		-----	Alpha-methylacyl-coA racemase	V	Conserved hypotheticals
15	MAP1491	1633129	1633404	275		-----	Alpha-methylacyl-coA racemase	V	Conserved hypotheticals
16	MAP1728c	1889230	1889952	722		yfnB	2-haloalkanoic acid dehalogenase (EC 3.8.1.2)	I.A.1	Small-molecule metabolism	Degradation	Carbon compounds
17	MAP1729c	1891100	1891927	827	Rv2605c		thioesterase II	I.H.1	Small-molecule metabolism	Lipid Biosynthesis	Synthesis of fatty and mycolic acids
18	MAP1730c	1891954	1892976	1022	SC9B10.02,	-----	putative ATP/GTP-binding protein	V	Conserved hypotheticals
19	MAP1731c	1893076	1893345	269			hypothetical protein	VI	Unknowns
20	MAP1732c	1893345	1893992	647	Rv0302	-----	transcriptional regulator (TetR/AcrR family)	I.J.1	Small-molecule metabolism	Broad regulatory functions	Repressors/activators
21	MAP1733	1894235	1894861	626			Proline rich protein precursor	VI	Unknowns
22	MAP1734	1895243	1896526	1283	Rv2123	-----	PPE-family protein	IV.C.2	Other	PE and PPE families	PPE family
23	MAP1735	1896774	1897700	926	Rv0217c	lipW_1	probable esterase	II.B.5	Macromolecule metabolism	Degradation of macromolecules	Esterases and lipases
24	MAP1736	1897902	1898510	608	SC8D11.10c,		putative tetR-family transcriptional regulator	I.J.1	Small-molecule metabolism	Broad regulatory functions	Repressors/activators
25	MAP1737	1898826	1899242	416	Rv0677c	mmpS5	conserved small membrane protein	II.C.4	Macromolecule metabolism	Cell envelope	Conserved membrane proteins
26	MAP1738	1899239	1902139	2900	Rv0676c	mmpL5	conserved large membrane protein	II.C.4	Macromolecule metabolism	Cell envelope	Conserved membrane proteins
27	MAP1739c	1902213	1902995	782	Rv2002	fabG3_1	3-oxoacyl-[ACP] reductase	I.H.1	Small-molecule metabolism	Lipid Biosynthesis	Synthesis of fatty and mycolic acids
28	MAP1740c	1903102	1904640	1538	Rv3132c	-----	sensor histidine kinase	I.J.2	Small-molecule metabolism	Broad regulatory functions	Two component systems
29	MAP1741c	1904670	1905554	884	Rv2005c	-----	conserved hypothetical protein	V	Conserved hypotheticals
30	MAP1742c	1905715	1906596	881	Rv2026c	-----	conserved hypothetical protein	V	Conserved hypotheticals
31	MAP1743c	1906663	1907664	1001	Rv2032	-----	conserved hypothetical protein	V	Conserved hypotheticals
32	MAP1744	1907910	1908374	464			hypothetical protein	VI	Unknowns
